# Supplementary material for: A Pathological Diagnosis Method for Fever of Unknown Origin Based on Multipath Hierarchical Classification: Model Design and Validation
Source: JMIR Form Res. 2024 Dec 9;8:e58423. doi: 10.2196/58423 (PMC11649203; doi:10.2196/58423)
Supplement: Multimedia Appendix 3 [file formative-v8-e58423-s003.xlsx]

## Sheet: data
病案号	主要诊断	诊断	是否为感染性疾病	年龄	性别	头痛	意识障碍	寒战	皮疹	咽痛	关节痛	骨痛	肌肉酸痛	背痛	颈部疼痛/下颌痛	鼻塞	吞咽困难	恶心、呕吐	夜间盗汗	咳嗽、咳痰	腹痛、腹泻	尿频、尿急、尿痛	心慌、气短	体温峰值 （ ）℃	乏力	体重减轻（ ）Kg	发病月份	有无接触发热病人？	有无牛羊接触史？	有无喝未消毒牛、羊奶？	有无进食生食/生肉？	有无猪接触史？	有无禽类接触史（鸡、鸭、鸽子等）？	有无宠物/动物接触史（猫、狗）	有无外伤史？	有无蚊虫叮咬史？	有无去过森林、草丛、接触河水、溪水？	近期有无外出旅游？	有无毒物接触史？（油漆、农药、化学药品等）	有无疫区居住史（甘肃、韩城等）？	有无接触皮革史？	有无过敏史（药物、食物）	家族史	用药史（可致药物热）	近期有无手术史？	有无植入史？（如瓣膜置换、关节置换）	皮肤、软组织感染	皮肤焦痂	浅表淋巴结肿大（颈部/锁骨上/腋窝/滑车上/腹股沟）
1625507	EB病毒感染	4	1	21	0	0	0	0	0	0	0	0	0	0	0	0	0	0	0	1	0	0	0	40	1	0	12	0	0	0	0	0	0	0	0	0	0	0	0	0	0	0	0	0	0	0	0	0	1
1645663	EB病毒感染	4	1	32	1	0	0	0	0	0	0	0	0	0	0	0	0	0	0	0	0	0	0	38.5	0	0	5	0	0	0	0	0	0	0	0	0	0	0	0	0	0	0	0	0	0	0	0	0	0
1646614	EB病毒感染	4	1	25	1	0	0	0	0	0	0	0	0	0	0	0	0	0	0	1	0	0	0	39.2	0	0	5	0	0	0	0	0	0	0	0	0	0	0	0	0	0	0	1	0	0	0	0	0	1
1647370	EB病毒感染	4	1	15	0	1	0	0	0	0	0	0	0	0	0	0	0	0	0	0	0	0	0	38.9	0	0	5	0	0	0	0	0	0	0	0	0	0	0	0	0	0	0	0	0	0	0	0	0	1
1653573	EB病毒感染	4	1	78	0	0	0	0	1	0	0	0	0	0	0	0	0	0	0	0	0	0	0	39	0	2	6	0	0	0	0	0	0	0	0	0	0	0	0	0	0	0	0	0	0	1	0	0	0
1659061	EB病毒感染	4	1	48	0	0	0	0	0	0	0	0	0	0	0	0	0	1	0	0	0	0	0	40.8	0	0	3	0	0	0	0	0	0	0	0	0	0	0	0	0	0	0	0	0	0	0	0	0	0
1661047	EB病毒感染	4	1	14	1	0	0	0	0	0	0	0	0	0	0	0	0	0	0	0	0	0	0	39.3	0	5	6	0	0	0	0	0	0	0	0	0	0	0	0	0	0	0	0	0	0	0	0	0	1
1671427	EB病毒感染	4	1	84	1	0	0	1	0	0	0	0	0	0	0	0	0	0	0	1	0	1	0	38	1	4	5	0	0	0	0	0	0	0	0	0	0	0	0	0	0	0	0	0	0	0	0	0	1
1676868	EB病毒感染	4	1	49	1	1	0	0	1	1	0	0	1	0	0	0	0	0	0	1	0	0	0	41	0	1	9	0	0	0	0	0	0	0	0	0	0	0	0	0	0	0	0	0	0	0	0	0	1
1671428	EB病毒感染	4	1	31	1	1	0	1	0	0	0	0	0	0	0	0	0	0	0	0	0	0	0	38.9	0	0	8	0	0	0	0	0	0	0	0	0	0	0	0	0	0	0	0	0	0	0	0	0	0
1677835	EB病毒感染	4	1	33	1	0	0	1	0	1	0	0	0	0	0	0	0	0	1	1	0	0	0	37.5	1	0	9	0	0	0	0	0	0	0	0	0	0	0	0	0	0	0	0	0	0	0	0	0	0
1695447	EB病毒感染	4	1	38	1	1	0	0	0	0	0	0	0	0	0	0	0	0	0	1	0	0	0	38.1	0	0	11	0	0	0	0	0	0	0	0	0	0	0	0	0	0	0	0	0	0	0	0	0	1
1533017	EB病毒感染	4	1	39	1	0	0	1	0	0	0	0	1	0	0	0	0	0	0	1	0	0	0		1	0	12	0	0	0	0	0	0	0	0	0	0	0	0	0	0	0	1	0	0	0	0	0	0
1543599	EB病毒感染	4	1	17	1	0	0	0	0	0	0	0	0	0	0	0	0	0	1	0	0	0	0	38.4	0	0	1	0	0	0	0	0	0	0	0	0	0	0	0	0	0	0	0	0	0	0	0	0	0
1551846	EB病毒感染	4	1	35	0	0	0	1	0	0	1	0	1	0	0	0	0	1	0	0	0	0	0	37.5	0	0	2	0	0	0	0	0	0	0	0	0	0	0	0	0	0	0	0	0	0	0	0	0	0
1558964	EB病毒感染	4	1	27	0	0	0	0	0	0	0	0	0	0	0	0	0	0	0	0	0	0	0		0	0	3	0	0	0	0	0	0	0	0	0	0	0	0	0	0	0	0	0	0	0	0	0	0
1567434	EB病毒感染	4	1	20	0	1	0	0	0	0	0	0	0	0	0	0	0	0	0	0	0	0	0	39.1	0	0	4	0	0	0	0	0	0	0	0	0	1	0	0	0	0	0	0	0	0	0	0	0	1
1564207	EB病毒感染	4	1	17	1	0	0	0	0	0	0	0	0	0	0	0	0	0	0	0	0	0	0	37.7	0	0	4	0	0	0	0	0	0	0	0	0	0	0	0	0	0	0	0	0	0	0	0	0	1
1580713	EB病毒感染	4	1	19	1	1	0	0	0	0	0	0	0	0	0	0	0	1	0	0	0	0	0	41	0	0	6	0	0	0	0	0	0	0	0	0	0	0	0	0	0	0	0	0	0	0	0	0	1
1590129	EB病毒感染	4	1	33	1	1	0	0	0	0	0	0	0	0	0	0	0	0	0	0	0	0	0	38.9	0	0	7	0	0	0	0	0	0	0	0	0	0	0	0	0	0	0	0	0	0	0	0	0	0
1600728	EB病毒感染	4	1	43	0	1	0	1	0	0	1	0	0	0	0	0	0	1	0	1	1	0	0	40	0	3	8	0	0	0	0	0	0	0	0	0	0	0	0	0	0	0	0	0	0	0	0	0	0
1600819	EB病毒感染	4	1	51	0	0	0	0	0	1	0	0	0	0	0	0	0	0	0	1	0	0	0	38	0	2	8	0	0	0	0	0	0	0	0	0	0	0	0	0	0	0	0	0	0	0	0	0	0
1602526	EB病毒感染	4	1	22	0	0	0	1	0	1	0	0	0	0	0	0	0	1	0	1	0	0	0	39.9	0	0	9	0	0	0	0	0	0	0	0	0	0	0	0	0	0	0	0	0	0	0	0	0	0
1602073	EB病毒感染	4	1	56	0	1	0	1	0	0	0	0	0	0	0	0	0	0	0	0	0	0	0	38	0	0	9	0	0	0	0	0	0	0	0	0	0	0	0	0	0	0	0	0	0	0	0	0	0
1598274	EB病毒感染	4	1	26	0	0	0	0	0	0	0	0	0	0	0	0	0	0	0	1	0	0	0	39.6	0	3	8	0	0	0	0	0	0	0	0	0	0	0	0	0	0	0	0	0	0	0	0	0	1
1600529	EB病毒感染	4	1	26	0	0	0	0	0	1	0	0	0	0	0	0	0	0	0	1	0	0	0	38	0	4	8	0	0	0	0	0	0	0	0	0	0	0	0	0	0	0	0	0	0	0	0	0	1
1608696	EB病毒感染	4	1	14	1	0	0	0	0	0	0	0	0	0	0	0	0	0	0	0	0	0	0	39	1		10	0	0	0	0	0	0	0	0	0	0	0	0	0	0	0	0	0	0	0	0	0	0
1614224	EB病毒感染	4	1	18	0	0	0	0	0	0	0	0	0	0	0	1	0	0	0	1	0	0	0	37.6	1	0	10	0	0	0	0	0	0	0	0	0	0	0	0	0	0	0	0	0	0	0	0	0	1
1613946	EB病毒感染	4	1	16	1	0	0	1	0	0	0	0	0	0	0	0	0	1	0	0	1	0	0	39.1	0	0	11	0	0	0	0	0	0	0	0	0	0	0	0	0	0	0	0	0	0	0	0	0	0
1445765	EB病毒感染	4	1	43	0	0	0	1	0	0	0	0	0	0	0	0	0	0	0	0	0	0	0	40	0	0	11	0	0	0	0	0	0	0	0	0	0	0	0	0	0	0	0	0	0	0	0	0	1
1434833	EB病毒感染	4	1	18	1	0	0	0	0	0	0	0	0	0	0	0	0	0	0	1	0	0	0	37.6	1	0	11	0	0	0	0	0	0	0	0	0	0	0	0	0	0	0	0	0	0	0	0	0	0
1462333	EB病毒感染	4	1	17	1	1	0	0	0	1	0	0	0	0	0	0	1	0	0	0	0	0	0		1	0	2	0	0	0	0	0	0	0	0	0	0	0	0	0	0	0	0	0	0	0	0	0	1
1469516	EB病毒感染	4	1	22	1	1	0	0	1	1	0	0	0	0	0	0	0	0	0	1	0	0	1	40	0	0	3	0	0	0	0	0	0	0	0	0	0	0	0	0	0	0	0	0	0	0	0	0	0
1475404	EB病毒感染	4	1	18	0	1	0	0	0	0	0	0	1	0	0	0	0	0	0	1	0	0	0	39.3	1	0	4	0	0	0	0	0	0	0	0	0	0	0	0	0	0	0	0	0	0	0	0	0	1
1486778	EB病毒感染	4	1	37	1	1	0	0	1	0	0	0	0	0	0	1	0	1	0	0	0	0	1	40	1		6	0	0	0	0	0	0	0	0	0	0	0	0	0	0	0	0	0	0	0	0	0	1
1500084	EB病毒感染	4	1	24	0	0	0	1	1	0	0	0	0	0	0	0	0	0	0	0	0	0	0	41.4	1		7	0	0	0	0	0	0	0	0	0	0	0	0	0	0	0	0	0	0	0	0	0	1
1512550	EB病毒感染	4	1	22	1	1	0	1	1	0	0	0	0	0	0	0	0	0	0	0	0	0	0	38.7	1	0	9	0	0	0	0	0	0	0	0	0	0	0	0	0	0	0	0	0	0	0	0	0	1
1527165	EB病毒感染	4	1	71	1	0	0	1	0	0	0	0	0	0	0	0	0	0	0	0	0	0	0	39.6	0	0	1	0	0	0	0	0	0	0	0	0	0	0	0	0	0	0	0	0	0	0	0	0	1
1366329	EB病毒感染	4	1	16	0	0	0	0	0	1	0	0	0	0	0	0	0	1	0	0	0	0	0	39	1	6	12	0	0	0	0	0	0	0	0	0	0	0	0	0	0	0	0	0	0	0	0	0	1
1368511	EB病毒感染	4	1	30	1	0	0	1	0	0	0	0	0	0	0	0	0	1	0	0	0	0	0	39.1	1	5	1	0	0	0	0	0	0	0	0	0	0	0	0	0	0	0	0	0	0	0	0	0	0
1372708	EB病毒感染	4	1	43	0	0	0	0	0	0	0	0	0	0	0	0	0	0	1	1	0	0	0	38	0		12	0	1	0	0	0	0	0	0	0	0	0	0	0	0	0	0	0	0	0	0	0	0
1381283	EB病毒感染	4	1	62	0	0	0	0	0	0	0	0	0	0	0	0	0	1	0	0	0	0	0		1	3	2	0	0	0	0	0	0	0	0	0	0	0	0	0	0	0	0	0	0	0	0	0	0
1383936	EB病毒感染	4	1	30	1	0	0	1	0	0	0	0	0	0	0	0	0	0	0	0	0	0	0	40.2	0		3	0	0	0	0	0	0	0	0	0	0	0	0	0	0	0	0	0	0	0	0	0	0
1412069	EB病毒感染	4	1	16	1	0	0	0	0	1	0	0	0	0	0	0	0	0	0	0	0	0	0	39.5	0	0	7	0	0	0	0	0	0	0	0	0	0	0	0	0	0	0	0	0	0	0	0	0	1
1409476	EB病毒感染	4	1	17	0	0	0	1	0	0	0	0	0	0	0	0	0	0	0	0	0	0	0	38	0	0	7	0	0	0	0	0	0	0	0	0	0	0	0	0	0	1	0	0	0	0	0	0	1
1416577	EB病毒感染	4	1	39	0	0	0	0	0	0	0	0	0	0	0	0	0	0	0	0	0	0	0	38	1	0	7	0	0	0	0	0	0	0	0	0	0	0	0	0	0	0	0	0	0	0	0	0	0
1415550	EB病毒感染	4	1	21	0	1	0	1	0	0	0	0	0	0	0	0	0	0	0	0	0	0	0	40	1	0		0	0	0	0	0	0	0	0	0	0	0	0	0	0	1	0	0	0	0	0	0	0
1418515	EB病毒感染	4	1	14	0	0	0	0	0	0	0	0	0	0	0	0	0	0	0	0	0	0	0	39	1	0	8	0	0	0	0	0	0	0	0	0	0	0	0	0	0	0	0	0	0	0	0	0	0
1435786	EB病毒感染	4	1	21	0	0	0	1	0	0	0	0	0	0	0	0	0	0	0	0	0	0	0	40	0	0	11	0	0	0	0	0	0	0	0	0	0	0	0	0	0	0	0	0	0	0	1	0	0
1437670	EB病毒感染	4	1	49	1	0	0	1	0	0	0	0	0	0	0	0	0	0	0	0	0	0	0	39	0	0	10	0	0	0	0	0	0	0	0	0	0	0	0	0	0	0	0	0	0	0	1	0	1
1286650	EB病毒感染	4	1	15	0	1	0	1	0	1	0	0	0	0	0	1	0	0	0	0	0	0	0		1	0	1	0	0	0	0	0	0	0	0	0	0	0	0	0	0	0	0	0	0	0	0	0	1
1287493	EB病毒感染	4	1	61	1	0	0	1	0	0	0	0	1	1	1	0	0	0	0	1	0	0	0	38.5	0	0	1	0	0	0	0	0	0	0	0	0	0	0	0	0	0	0	0	0	0	0	0	0	1
1297899	EB病毒感染	4	1	20	0	0	0	0	0	0	0	0	0	0	0	0	0	0	0	0	0	0	0	39.5	0	10	1	0	0	0	0	0	0	0	0	0	0	0	0	0	0	0	0	0	0	0	0	0	1
1310780	EB病毒感染	4	1	25	0	1	0	1	0	0	0	0	0	0	0	0	0	0	0	1	0	0	1	40	1	0	2	0	0	0	0	0	0	0	0	0	0	0	0	0	0	0	0	0	0	0	1	0	1
1320992	EB病毒感染	4	1	21	0	1	0	0	0	0	0	0	0	0	0	0	0	0	0	0	0	0	0	38.8	0	0	5	0	0	0	0	0	0	0	0	0	0	0	0	0	0	0	0	0	0	0	0	0	0
1321613	EB病毒感染	4	1	63	1	0	0	1	0	0	0	0	0	0	0	0	0	0	0	1	0	0	0	40.3	0	0	2	0	0	0	0	0	0	0	0	0	0	0	0	0	0	0	0	0	0	0	0	0	0
1330800	EB病毒感染	4	1	17	0	0	0	0	0	0	0	0	0	0	0	0	0	0	0	0	0	0	0	39.5	0		7	0	0	0	0	0	0	0	0	0	0	0	0	0	0	0	0	0	0	0	0	0	1
1338188	EB病毒感染	4	1	47	0	0	0	1	0	0	0	0	0	0	0	0	0	0	0	1	0	0	0	39.5	0	0	9	0	0	0	0	0	0	0	0	0	0	0	0	0	0	0	0	0	0	0	0	0	0
1349617	EB病毒感染	4	1	27	1	0	0	0	0	0	0	0	1	0	0	0	0	0	0	0	0	0	0	39.5	1	0	9	0	0	0	0	0	0	0	0	0	0	0	0	0	0	0	0	0	0	0	0	0	0
1354287	EB病毒感染	4	1	14	1	0	0	0	0	0	0	0	0	0	0	0	0	0	0	0	0	0	0	39	0		11	0	0	0	0	0	0	0	0	0	0	0	0	0	0	0	0	0	0	0	0	0	1
1273986	EB病毒感染	4	1	38	0	0	0	0	0	0	0	0	0	0	0	0	0	0	0	0	0	0	0		0		11	0	0	0	0	0	0	0	0	0	0	0	0	0	0	0	0	0	0	0	0	0	0
1277646	EB病毒感染	4	1	13	1	1	0	0	0	0	0	0	0	0	0	0	0	0	0	0	0	0	0	39.7	0		11	0	0	0	0	0	0	0	0	0	0	0	0	0	0	0	0	1	0	0	0	0	0
1271535	EB病毒感染	4	1	52	0	0	0	1	1	0	1	0	0	0	0	0	0	0	0	0	0	0	0	40	1	0	10	0	0	0	0	0	0	0	0	0	0	0	0	0	0	0	0	0	0	0	0	0	1
1260181	EB病毒感染	4	1	19	0	1	0	1	0	0	0	0	0	0	0	0	0	0	0	1	0	0	0	39	0	0	9	0	0	0	0	0	0	0	0	0	0	0	0	0	0	0	0	0	0	0	1	0	1
1252655	EB病毒感染	4	1	9	0	0	0	0	0	0	0	0	0	0	0	0	0	0	0	0	0	0	0	38.6	0		7	0	0	0	0	0	0	0	0	0	0	0	0	0	0	0	0	0	0	0	1	0	1
1244939	EB病毒感染	4	1	33	0	1	0	0	0	0	0	0	0	0	0	0	0	1	0	0	0	0	1		1	5	6	0	0	0	0	0	0	0	0	0	0	0	0	0	0	0	0	0	0	0	1	0	0
1248978	EB病毒感染	4	1	17	1	0	0	0	0	0	0	0	0	0	0	0	0	0	0	1	0	0	0	39.5	1	0	7	0	0	0	0	0	0	0	0	0	0	0	0	0	0	0	0	0	0	0	0	0	1
1246064	EB病毒感染	4	1	16	0	0	0	0	0	1	0	0	0	0	0	0	0	0	0	1	0	0	0	39.3	0	0	6	0	0	0	0	0	0	0	0	0	0	0	0	0	0	0	0	0	0	0	0	0	1
1170158	EB病毒感染	4	1	60	0	0	0	0	0	0	0	0	0	0	0	0	0	0	1	0	0	0	0	38.6	1	0	7	0	0	0	0	0	0	0	0	0	0	0	0	0	0	0	0	0	0	0	0	0	1
1121978	EB病毒感染	4	1	20	1	0	0	1	0	1	0	0	0	0	0	0	0	0	0	1	0	0	0	37.3	1		12	0	0	0	0	0	0	0	0	0	0	0	0	0	0	0	0	0	0	0	0	0	0
1121048	EB病毒感染	4	1	70	0	0	0	0	0	0	0	0	0	0	0	0	0	1	0	0	0	0	0		1	0	12	0	0	0	0	0	0	0	0	0	0	0	0	0	0	0	0	0	0	0	1	0	0
1136347	EB病毒感染	4	1	72	1	0	0	1	0	0	0	0	0	0	0	0	0	0	0	0	1	0	0	38.7	1		2	0	0	0	0	0	0	0	0	0	0	0	0	0	0	0	0	0	0	0	1	0	1
1151625	EB病毒感染	4	1	22	0	0	0	0	0	0	0	0	0	0	0	0	0	1	0	1	0	0	0	39	1	0	4	0	0	0	0	0	0	0	0	0	0	0	0	0	0	0	0	0	0	0	1	0	0
1144924	EB病毒感染	4	1	20	1	0	0	0	0	0	0	0	0	0	0	0	0	1	1	0	0	0	0	39.3	1	0	3	0	0	0	0	0	0	0	0	0	0	0	0	0	0	0	1	0	0	0	0	0	0
1081511	EB病毒感染	4	1	8	1	0	0	0	0	0	0	0	0	0	0	0	0	0	0	0	0	0	0	38.5	0	0	7	0	0	0	0	0	0	0	0	0	0	0	0	0	0	0	0	0	0	0	0	0	1
1112956	EB病毒感染	4	1	61	0	1	0	0	0	0	0	0	0	0	0	0	0	1	0	0	0	0	0	39.5	1	0	11	0	0	0	0	0	0	0	0	0	0	0	0	0	0	0	0	0	0	0	0	0	1
1113654	EB病毒感染	4	1	70	1	0	0	1	0	0	0	0	0	0	0	0	0	0	0	0	0	0	0	39.2	1		11	0	0	0	0	0	0	0	0	0	0	0	0	0	0	0	0	0	0	0	1	0	0
1630298	肝脓肿	1	1	67	0	0	0	1	0	0	0	0	0	0	0	0	0	1	0	0	0	0	0	39	0		2	0	0	0	0	0	0	0	0	0	0	0	0	0	0	0	0	0	0	0	0	0	0
1627244	肝脓肿	1	1	55	1	0	0	0	0	0	0	0	0	0	0	0	0	0	0	0	0	0	0		0	0	12	0	0	0	0	0	0	0	0	0	0	0	0	0	0	0	0	0	0	0	1	0	0
1676215	肝脓肿	1	1	58	1	1	0	1	0	0	0	0	0	0	0	0	0	0	0	0	0	0	0	39.3	1	0	9	0	0	0	0	0	0	0	0	0	0	0	0	0	0	0	1	0	0	0	0	0	0
1549086	肝脓肿	1	1	47	1	0	0	1	0	0	0	0	0	0	0	0	0	0	0	0	0	0	0	40	0	0	6	0	0	0	0	0	0	0	0	0	0	0	0	0	0	0	0	0	0	0	0	0	0
1562472	肝脓肿	1	1	56	0	0	0	0	0	0	0	0	0	0	0	0	0	0	0	0	1	0	1	38.5	0		4	0	0	0	0	0	0	0	0	0	0	0	0	0	0	0	0	0	0	0	0	0	0
1571462	肝脓肿	1	1	70	1	0	1	1	0	0	0	0	0	0	0	0	0	0	0	0	0	0	0	41.5	0	0	5	0	0	0	0	0	0	0	0	0	0	0	0	0	0	0	0	0	0	0	0	0	0
1583347	肝脓肿	1	1	45	1	0	0	1	0	0	0	0	0	0	0	0	0	0	0	0	0	0	0	39.5	0	3	7	0	0	0	0	0	0	0	0	0	0	0	0	0	0	0	0	0	0	0	0	0	0
1573909	肝脓肿	1	1	58	1	0	0	1	0	0	0	0	0	0	0	0	0	0	0	0	0	0	0	38.5	0	0	9	0	0	0	0	0	0	0	0	0	0	0	0	0	0	0	0	0	0	0	0	0	0
1603921	肝脓肿	1	1	73	1	0	0	1	0	0	0	0	0	0	0	0	0	0	0	0	0	0	0	38	0	4	10	0	0	0	0	0	0	0	0	0	0	0	0	0	0	0	0	0	0	0	0	0	0
1605790	肝脓肿	1	1	36	0	1	0	1	0	0	0	0	0	0	0	0	0	0	0	0	0	0	0	39.5	0	0	10	1	0	0	0	0	0	0	0	0	0	0	0	0	0	0	1	0	0	0	0	0	0
1612791	肝脓肿	1	1	41	1	0	0	0	0	0	0	0	0	0	0	0	0	0	0	0	0	0	0	39.5	0	0	10	0	0	0	0	0	0	0	0	0	0	0	0	0	0	0	1	0	0	0	0	0	0
1619413	肝脓肿	1	1	46	0	0	0	0	0	0	0	0	0	1	0	0	0	0	0	1	0	0	0	38.4	0	20	11	0	0	0	0	0	0	0	0	0	0	0	0	0	0	0	0	0	0	0	1	0	0
1623998	肝脓肿	1	1	20	1	0	0	0	0	0	0	0	0	0	0	0	0	1	0	0	1	0	0	40	1	0	12	0	0	0	0	0	0	0	0	0	0	0	0	0	0	0	0	0	0	0	0	0	0
1462265	肝脓肿	1	1	44	1	0	0	1	0	0	0	0	0	0	0	0	0	0	0	0	0	0	0	40.5	0		1	0	0	0	0	0	0	0	0	0	0	0	0	0	0	0	0	0	0	0	0	0	0
1490268	肝脓肿	1	1	72	0	0	0	1	0	0	0	0	0	0	0	0	0	1	0	1	0	0	0	37.9	0	0	6	0	0	0	0	0	0	0	0	0	0	0	0	0	0	0	1	0	0	0	0	0	1
1367948	肝脓肿	1	1	50	0	0	0	1	0	0	0	0	0	0	0	0	0	0	0	0	0	0	0	39.6	1		1	0	0	0	0	0	0	0	0	0	0	0	0	0	0	0	0	0	0	0	0	0	0
1371813	肝脓肿	1	1	48	1	1	0	1	0	0	0	0	1	1	1	0	0	1	0	0	0	0	0	39.6	0	0	1	0	0	0	0	0	0	0	0	0	0	0	0	0	0	0	0	0	0	0	0	0	1
1375461	肝脓肿	1	1	68	1	0	0	1	0	0	0	0	0	0	0	0	0	0	0	0	0	0	0	38.5	0	0	2	0	0	0	0	0	0	0	0	0	0	0	0	0	0	0	0	0	0	0	0	0	0
1393639	肝脓肿	1	1	22	1	0	1	1	0	0	0	0	0	0	0	0	0	0	0	0	1	0	0	40	1		5	0	0	0	0	0	0	0	0	0	0	0	0	0	0	0	0	0	0	0	0	0	0
1400770	肝脓肿	1	1	51	1	0	0	0	0	1	0	0	1	1	0	0	0	0	0	1	0	0	0	39	0	0	6	0	0	0	0	0	0	0	0	0	0	0	0	0	0	0	0	0	0	0	0	0	0
1395495	肝脓肿	1	1	63	0	1	0	1	0	0	0	0	1	0	0	0	0	0	0	0	0	0	0	39	0	0	5	0	0	0	0	0	0	0	0	0	0	0	0	0	0	0	1	0	0	0	0	0	0
1423311	肝脓肿	1	1	61	1	0	0	0	0	0	0	0	0	0	0	0	0	0	0	0	0	0	0	39	0	0	9	0	0	0	0	0	0	1	0	0	0	0	0	0	0	0	1	0	0	0	0	0	0
1244832	肝脓肿	1	1	64	0	1	0	1	0	0	0	0	0	0	0	0	0	1	0	0	0	0	0	41	0	0	6	0	0	0	0	0	0	0	0	0	0	0	0	0	0	0	0	0	0	0	0	0	0
1166438	肝脓肿	1	1	69	1	0	0	1	0	0	0	0	0	0	0	0	0	1	0	0	0	0	0	40	0	0	6	0	0	0	0	0	0	0	0	0	0	0	0	0	0	0	0	0	0	0	0	0	0
1630960	传染性单核细胞增多症	6	1	20	1	1	0	1	0	1	1	0	0	0	0	0	0	0	0	0	0	0	1	40.1	0	0	1	0	0	0	0	0	0	0	0	0	0	0	0	0	0	0	0	0	0	0	0	0	1
1661758	传染性单核细胞增多症	6	1	21	0	0	0	1	0	1	0	0	0	0	0	0	0	0	0	0	0	0	0	39.6	0	0	7	0	0	0	0	0	0	0	0	0	0	0	0	0	0	0	0	0	0	0	0	0	1
1666579	传染性单核细胞增多症	6	1	24	1	0	0	1	0	1	0	0	0	0	0	0	0	0	0	1	0	0	0	39	0	0	7	0	0	0	0	0	0	0	0	0	0	0	0	0	0	0	0	0	0	0	0	0	1
1677028	传染性单核细胞增多症	6	1	22	0	0	0	0	1	1	0	0	0	0	0	0	0	1	0	0	0	0	0	38	1	0	8	0	0	0	0	0	0	0	0	0	0	0	0	0	0	0	0	0	0	0	0	0	1
1677305	传染性单核细胞增多症	6	1	18	1	0	0	0	0	1	0	0	0	0	0	0	0	0	0	0	0	0	0	38.2	0	0	9	0	0	0	0	0	0	0	0	0	0	0	0	0	0	0	0	0	0	0	0	0	1
1542960	传染性单核细胞增多症	6	1	24	0	1	0	0	0	1	0	0	0	0	0	0	0	0	0	1	0	0	0	38.9	0	0	1	0	0	0	0	0	0	0	0	0	0	0	0	0	0	0	0	0	0	0	0	0	1
1545380	传染性单核细胞增多症	6	1	16	1	0	0	0	0	0	0	0	0	0	0	0	0	0	0	0	0	0	0	39.5	0	0	1	0	0	0	0	0	0	0	0	0	0	0	0	0	0	0	0	0	0	0	0	0	1
1550905	传染性单核细胞增多症	6	1	17	1	0	0	0	1	1	0	0	0	0	0	0	0	0	0	0	0	0	0	39.2	0	0	2	0	0	0	0	0	0	0	0	0	0	0	0	0	0	0	0	0	0	0	0	0	0
1568975	传染性单核细胞增多症	6	1	16	0	0	0	0	0	1	0	0	0	0	0	0	0	0	0	0	0	0	0	39	1	0	5	0	0	0	0	0	0	0	0	0	0	0	0	0	0	0	0	0	0	0	0	0	0
1578765	传染性单核细胞增多症	6	1	20	1	0	0	0	0	1	0	0	0	0	0	0	0	0	0	0	1	0	0	38.5	0	0	5	0	0	0	0	0	0	0	0	0	0	0	0	0	0	0	0	0	0	0	0	0	1
1579852	传染性单核细胞增多症	6	1	14	0	0	0	0	0	0	0	0	0	0	0	1	0	0	0	0	0	0	0	39	1	0	6	0	0	0	0	0	0	0	0	0	0	0	0	0	0	0	0	0	0	0	0	0	1
1582206	传染性单核细胞增多症	6	1	16	0	1	0	1	0	1	1	0	1	0	0	1	0	0	0	1	0	0	0	39	0	0	6	0	0	0	0	0	0	0	0	0	0	0	0	0	0	0	1	0	0	0	0	0	1
1591778	传染性单核细胞增多症	6	1	26	0	0	0	0	0	0	0	0	0	0	1	0	0	0	1	0	0	0	0	37.5	0	0	7	0	0	0	0	0	0	0	0	0	0	0	0	0	0	0	0	0	0	0	0	0	1
1619023	传染性单核细胞增多症	6	1	15	1	0	0	1	0	0	0	0	0	0	0	0	0	0	0	1	0	0	0	39.2	1	0	11	0	0	0	0	0	0	0	0	0	0	0	0	1	0	0	0	0	0	0	0	0	1
1474417	传染性单核细胞增多症	6	1	25	1	0	0	0	0	0	0	1	0	1	0	0	0	1	0	0	1	0	0	36.5	1	0	4	0	0	0	0	0	0	0	0	0	0	0	0	0	0	0	0	0	0	0	0	0	1
1476800	传染性单核细胞增多症	6	1	16	1	0	0	1	0	1	0	0	0	0	0	1	0	0	1	0	0	0	0	39	0	3	4	0	0	0	0	0	0	0	0	0	0	0	0	0	0	1	0	0	0	0	0	0	1
1476792	传染性单核细胞增多症	6	1	36	0	1	0	0	1	1	0	0	0	0	0	0	0	0	0	0	0	0	0	40	1	0	4	0	0	0	0	0	0	0	0	0	0	0	0	0	0	0	0	0	0	0	0	0	1
1477434	传染性单核细胞增多症	6	1	19	1	1	0	0	0	1	0	0	0	0	0	0	1	0	0	0	0	0	0	38.7	0	0	4	0	0	0	0	0	0	0	0	0	0	0	0	0	0	0	0	0	0	0	0	0	1
1484803	传染性单核细胞增多症	6	1	28	1	1	0	0	0	0	0	0	0	0	0	0	0	0	0	0	1	0	0	38.6	0	0	4	0	1	1	0	0	0	0	0	0	0	0	1	0	0	0	0	0	0	0	0	0	1
1497934	传染性单核细胞增多症	6	1	18	0	0	0	1	0	1	0	0	0	0	0	0	0	0	0	0	0	0	0	39.4	0	0	7	0	0	0	0	0	0	0	0	0	0	0	0	0	0	0	0	0	0	0	0	0	1
1485370	传染性单核细胞增多症	6	1	46	1	1	0	1	0	0	0	0	1	0	0	0	0	0	0	1	0	0	0	39.5	0	0	5	0	0	0	0	0	0	0	0	0	0	0	0	0	0	0	0	0	0	0	0	0	1
1500122	传染性单核细胞增多症	6	1	29	1	1	0	0	0	0	0	0	0	0	0	0	0	0	0	0	0	0	0	38.3	1	0	7	0	0	0	0	0	0	0	0	0	0	0	0	0	0	0	0	0	0	0	0	0	1
1520517	传染性单核细胞增多症	6	1	14	0	0	0	0	0	1	0	0	0	0	0	0	0	0	0	1	0	0	0	38.1	0	0	10	0	0	0	0	0	0	0	0	0	0	0	0	0	0	0	0	0	0	0	0	0	1
1533772	传染性单核细胞增多症	6	1	14	0	0	0	1	0	1	0	0	1	0	1	0	0	0	0	0	0	0	0	39.4	0	0	12	0	0	0	0	0	0	0	0	0	0	0	0	0	0	0	0	0	0	0	0	0	1
1375863	传染性单核细胞增多症	6	1	27	1	0	0	0	0	1	0	0	0	0	0	0	0	0	0	0	0	0	0	39.4	0	0	2	0	0	0	0	0	0	0	0	0	0	0	0	0	0	0	0	0	0	0	0	0	1
1408946	传染性单核细胞增多症	6	1	15	1	1	0	0	0	1	0	0	0	0	1	0	0	0	0	0	0	0	0	39.4	0	0	7	0	0	0	0	0	0	0	0	0	0	0	0	0	0	0	0	0	0	0	0	0	1
1406358	传染性单核细胞增多症	6	1	19	1	0	0	0	0	0	0	0	0	0	0	0	0	0	0	1	0	0	0	38.6	0	0	6	0	0	0	0	0	0	0	0	0	0	0	0	0	0	1	0	0	0	0	0	0	1
1414986	传染性单核细胞增多症	6	1	26	1	0	0	0	0	0	0	0	0	0	0	0	0	0	1	1	0	0	0	39	0	0	7	0	0	0	0	0	0	0	0	0	0	0	0	0	0	0	0	0	0	0	0	0	0
1434575	传染性单核细胞增多症	6	1	29	1	0	0	0	0	0	0	0	0	0	0	0	0	0	0	0	1	0	0	38.5	0	0	10	0	0	0	0	0	0	0	0	0	0	0	0	0	0	0	0	0	0	0	0	0	1
1439591	传染性单核细胞增多症	6	1	19	1	0	0	0	0	1	0	0	0	0	1	0	0	0	0	1	0	0	0	40	0	2	11	0	0	0	0	0	0	0	0	0	0	0	0	0	0	0	0	0	0	0	0	0	1
1327173	传染性单核细胞增多症	6	1	23	0	0	0	0	0	1	0	0	0	0	1	1	0	0	0	0	0	0	0	36.6	0	0	6	0	0	0	0	0	0	0	0	0	0	0	0	0	0	1	0	0	0	0	0	0	1
1330858	传染性单核细胞增多症	6	1	18	1	0	0	0	0	1	0	0	0	0	1	0	0	0	0	0	0	0	0	39.2	1	0	7	0	0	0	0	0	0	0	0	0	0	0	0	0	0	0	0	0	0	0	0	0	1
1342068	传染性单核细胞增多症	6	1	20	0	0	0	0	0	1	0	0	0	0	0	0	0	0	0	1	0	0	0	39.7	0	0	9	0	0	0	0	0	0	0	0	0	0	0	0	0	0	0	0	0	0	0	0	0	1
1352101	传染性单核细胞增多症	6	1	26	0	0	0	0	0	1	0	0	0	0	0	0	0	0	0	1	0	0	0	36.3	0	0	10	0	0	0	0	0	0	0	0	0	0	0	0	0	0	0	0	0	0	0	0	0	1
1266377	传染性单核细胞增多症	6	1	17	1	0	0	1	0	1	0	0	0	0	0	0	0	0	0	0	0	0	0	39	0	0	10	0	0	0	0	0	0	0	0	0	0	0	0	0	0	0	0	0	0	0	0	0	1
1227051	传染性单核细胞增多症	6	1	19	0	0	0	0	1	0	0	0	1	0	0	0	0	1	0	0	0	0	0	38.8	0	0	3	0	0	0	0	0	0	0	0	0	0	0	0	0	0	0	0	0	0	0	0	0	1
1188827	传染性单核细胞增多症	6	1	6	1	0	0	0	0	1	0	0	0	0	0	0	0	0	0	0	0	0	0	38.8	1	0	10	0	0	0	0	0	0	0	0	0	0	0	0	0	0	0	0	0	0	0	0	0	1
1187443	传染性单核细胞增多症	6	1	60	1	0	0	0	1	0	0	0	0	0	0	0	0	0	1	0	0	0	0	38	0	5	10	0	0	0	0	0	0	0	0	0	0	0	0	0	0	0	0	0	0	0	0	0	0
1490611	呼吸道感染	7	1	23	1	1	0	0	0	0	0	0	0	0	0	0	0	0	0	0	0	0	1	38.2	0	0	6	0	0	0	0	0	0	0	0	0	0	0	0	0	0	0	0	0	1	0	0	0	0
1582195	上呼吸道感染	7	1	71	0	0	0	0	0	0	0	0	1	0	0	0	0	0	0	0	0	0	0	38.8	0	0	6	0	0	0	0	0	0	0	0	0	0	0	0	0	0	0	0	0	0	1	0	0	0
1584104	上呼吸道感染	7	1	36	1	1	0	0	0	0	0	0	0	0	0	0	0	0	0	0	0	1	0	39.2	0	0	6	0	1	0	0	0	0	0	0	0	0	1	0	0	0	0	0	0	0	0	0	0	0
1593734	呼吸道感染	7	1	14	1	0	0	0	0	0	0	0	0	0	0	0	0	1	0	0	0	0	0	40	0	0	8	0	0	0	0	0	0	0	0	0	0	0	0	0	0	0	0	0	0	0	0	0	1
1594187	上呼吸道感染	7	1	35	1	0	0	1	0	0	0	0	0	0	0	0	0	0	0	0	0	0	0	39.5	0	5	8	0	0	0	0	0	0	0	0	0	0	0	0	0	0	0	0	0	0	0	0	0	1
1572885	上呼吸道感染	7	1	56	0	0	0	0	0	0	0	0	0	0	0	0	0	0	0	1	0	0	0	38.3	0	0	9	0	0	0	0	0	0	0	0	0	0	0	0	0	0	0	0	0	0	0	0	0	0
1611913	上呼吸道感染	7	1	49	0	0	0	1	0	0	0	0	0	0	0	0	0	0	0	0	0	0	0	39.4	1	0	10	0	0	0	0	0	0	0	0	0	0	0	0	0	0	0	0	0	0	0	0	0	1
1625753	淋巴瘤？	13	0	75	1	0	0	0	0	0	0	0	0	1	0	0	0	0	0	0	0	0	0	38	0	0	12	0	0	0	0	0	0	0	1	0	0	0	0	0	0	1	0	0	0	0	0	0	0
1625774	弥漫性大B细胞淋巴瘤（非生发中心型）	13	0	62	1	0	0	1	0	0	0	0	0	0	0	0	0	0	0	0	0	0	0	41	1	0	10	0	0	0	0	0	0	0	0	0	0	0	0	0	0	0	0	0	1	1	0	0	1
1626111	淋巴瘤？	13	0	86	0	0	0	1	0	0	0	0	0	0	0	0	0	0	0	1	0	0	0	40.6	0	0	10	0	0	0	0	0	0	0	0	0	0	0	0	0	0	1	0	0	0	0	0	0	1
1650217	非霍奇金淋巴瘤（弥漫大B细胞淋巴瘤 非生发中心型）	13	0	45	0	0	0	0	0	0	0	0	0	0	0	0	0	0	0	1	0	0	0	38.8	1	0	5	0	0	0	0	0	0	0	0	0	0	0	0	0	0	0	0	0	0	0	0	0	1
1656259	EBV阳性弥漫性大B细胞淋巴瘤	13	0	38	1	1	0	0	0	0	0	0	0	0	0	0	0	0	0	0	0	0	0	39.2	1	2	6	0	0	0	0	0	0	0	0	0	0	0	0	0	0	0	0	0	0	0	0	0	1
1657333	淋巴瘤？	13	0	51	1	0	0	0	0	1	1	1	0	0	0	0	0	0	0	0	0	0	0	40	0	0	6	0	0	0	0	0	0	0	0	0	0	0	0	0	0	0	0	0	0	0	0	0	1
1658483	间变大细胞淋巴瘤（III期B组）	13	0	31	1	1	0	1	0	0	1	0	0	0	0	0	0	0	0	0	0	0	0	41	0	0	7	0	0	0	0	0	0	0	0	0	0	0	0	0	0	0	0	0	0	0	0	0	1
1544475	结外NK/T细胞淋巴瘤 鼻型 IVB期	13	0	47	0	0	0	0	0	0	0	0	0	0	0	0	0	0	0	1	0	0	1	38.8	0	0	1	0	0	0	0	0	0	0	0	0	0	0	0	0	0	0	0	0	0	0	1	0	1
1587072	淋巴瘤？	13	0	71	1	0	0	1	0	0	0	0	0	0	0	0	0	0	0	0	0	0	0	40	0	0	7	0	0	0	0	0	0	0	0	0	0	0	0	0	0	0	0	0	0	0	0	0	0
1599910	淋巴瘤（B细胞型）	13	0	74	1	0	0	0	0	0	0	0	0	0	0	0	0	0	0	1	0	0	0	37.9	0	0	9	0	0	0	0	0	0	0	0	0	0	0	0	0	0	1	0	0	0	0	0	0	0
1616546	淋巴瘤	13	0	42	1	0	0	1	0	1	0	0	0	0	0	0	0	1	0	0	1	0	0	39.7	0	6	10	0	0	0	0	0	0	0	0	0	0	0	0	0	0	0	0	0	0	0	0	0	1
1462797	淋巴瘤？	13	0	72	0	0	0	0	0	0	0	0	0	0	0	0	0	0	0	0	0	0	0	39	1	5	2	0	0	0	0	0	0	0	0	0	0	0	0	0	0	0	0	0	0	0	0	0	1
1464516	淋巴瘤？	13	0	48	1	0	0	1	0	0	0	0	0	0	0	0	0	0	0	0	0	0	0	39.4	1	5	2	0	0	0	0	0	0	0	0	0	0	0	0	0	0	0	0	0	0	1	0	1	1
1467464	淋巴瘤？	13	0	61	1	0	0	1	0	0	0	0	0	0	0	0	0	0	0	0	0	0	0	40	0	5	2	0	0	0	0	0	0	0	0	0	0	0	0	0	0	0	0	1	0	0	0	0	0
1510450	淋巴瘤？	13	0	78	1	0	0	0	0	0	0	0	0	0	0	0	0	0	0	1	0	0	0	40	1	3	9	0	0	0	0	0	0	0	0	0	0	0	0	0	0	1	0	0	0	0	0	0	1
1509185	淋巴瘤？	13	0	55	0	1	0	0	0	0	0	0	0	0	0	0	0	1	0	0	0	0	0	39	1	4	7	1	0	0	0	0	0	0	0	0	0	0	0	0	0	0	0	0	0	0	0	0	1
1511067	淋巴瘤？	13	0	15	1	0	0	0	1	1	1	0	0	0	0	0	0	0	0	0	0	0	0	39.7	0	0	9	0	0	0	0	0	0	0	0	0	0	0	0	0	0	1	0	0	0	0	0	0	1
1520494	淋巴瘤？	13	0	76	0	0	0	0	0	0	0	0	0	0	0	0	0	1	0	1	0	0	0	38.5	1	3	10	0	0	0	0	0	0	0	0	0	0	0	0	0	0	0	0	0	0	0	0	0	1
1524807	淋巴瘤	13	0	56	0	0	0	0	0	0	0	0	0	0	0	0	0	0	0	0	0	0	1	38.5	1	5	11	0	0	0	0	0	0	0	0	0	0	0	0	0	0	0	0	0	0	0	0	0	0
1531354	淋巴瘤	13	0	14	0	0	0	0	0	0	0	0	0	0	0	0	0	0	0	0	0	0	0	39.5	0	0	9	0	0	0	0	0	0	0	0	0	0	0	0	0	0	0	0	0	0	0	0	0	1
1364891	淋巴瘤？	13	0	45	0	0	0	1	0	0	0	0	1	0	0	0	0	0	0	1	0	0	0	40	0	0	12	0	0	0	0	0	0	0	0	0	0	0	0	0	0	0	0	0	1	0	0	0	1
1402784	非霍奇金淋巴瘤（弥漫大B细胞性）	13	0	73	0	0	0	0	0	0	0	0	0	0	0	0	0	0	0	0	0	0	0	39.5	0	3	4	1	0	0	0	0	0	0	0	0	0	0	0	0	0	0	0	0	0	0	0	0	1
1405943	淋巴瘤	13	0	59	1	0	0	0	0	0	0	0	0	0	0	0	0	0	0	0	0	0	0	38	1	0	6	0	0	0	0	0	0	0	0	0	0	0	0	0	0	0	0	0	0	1	0	0	0
1316431	淋巴瘤侵犯骨髓（B细胞型）	13	0	63	1	0	0	0	1	0	0	0	1	0	0	0	0	0	0	0	0	1	0	39.6	0	0	5	0	0	0	0	0	0	0	0	0	0	0	0	0	0	0	0	0	0	0	0	0	1
1325183	淋巴瘤？	13	0	53	1	0	0	0	0	0	1	0	0	0	0	0	0	0	0	1	0	1	0	38.5	1	10	5	0	0	0	0	0	0	0	0	0	0	0	0	0	0	0	0	0	0	0	0	0	0
1326371	淋巴瘤？	13	0	72	0	0	0	0	0	0	0	0	0	0	0	0	0	1	1	1	0	0	0	39	1	0	5	0	0	0	0	0	0	0	0	0	0	0	0	0	0	0	0	0	0	0	0	0	1
1329292	淋巴瘤	13	0	51	1	0	0	1	0	0	0	0	0	0	0	0	0	0	0	0	0	1	0	39.5	0	0	7	0	0	0	0	0	0	0	0	0	0	0	0	0	0	0	0	0	0	0	0	0	1
1355656	淋巴瘤	13	0	53	0	0	0	1	0	1	0	0	0	0	0	0	0	0	0	0	0	1	0	40	0	0	11	0	0	0	0	0	0	0	0	0	0	0	0	0	0	0	1	0	0	0	0	0	1
1357771	淋巴瘤？	13	0	75	1	0	0	1	0	0	0	0	0	0	0	0	0	0	0	1	0	0	0	39.2	1	5	10	0	0	0	0	0	0	1	0	0	0	0	0	0	0	0	0	0	0	0	0	0	1
1339885	淋巴瘤	13	0	58	1	1	0	1	0	1	0	0	0	1	0	0	0	0	0	1	0	0	1	39	1	5	4	0	0	0	0	0	0	0	1	0	0	0	0	0	0	0	0	0	0	0	0	0	1
1276755	B细胞淋巴瘤	13	0	62	0	0	0	0	0	0	0	0	0	0	0	0	0	0	0	0	0	0	0	38.4	1	2	11	0	0	0	0	0	0	0	0	0	0	0	0	0	0	0	0	0	0	0	0	0	0
1223172	弥漫性大B细胞淋巴瘤	13	0	55	0	0	0	0	0	0	0	0	0	0	1	0	0	0	0	0	0	0	0	37.4	0	0	12	0	0	0	0	0	0	0	0	0	0	0	0	0	0	0	0	0	0	0	0	0	1
1186917	淋巴瘤	13	0	66	1	0	0	0	0	0	0	0	0	0	0	1	0	0	0	0	0	0	0	39.6	1	0	4	0	0	0	0	0	0	0	0	0	0	1	0	0	0	0	0	0	0	0	0	0	0
1627950	ANCA相关性血管炎	11	0	62	0	0	0	1	0	0	0	0	0	0	0	0	0	0	0	1	0	0	1	40	0		12	0	0	0	0	0	0	0	0	0	0	0	0	0	0	0	0	0	0	0	0	0	0
1648426	ANCA相关性血管炎	11	0	65	0	0	0	0	0	0	0	0	0	0	0	0	0	0	0	1	0	0	0	38.5	1	4	4	0	0	0	0	0	0	0	0	0	0	0	0	0	0	0	0	0	0	1	0	0	0
1652491	ANCA相关性血管炎	11	0	73	0	0	0	0	0	0	0	0	0	0	1	0	0	0	0	0	0	0	0	39.2	0	5	2	0	0	0	0	0	0	0	0	0	0	0	0	0	0	0	0	0	0	0	0	0	0
1655807	ANCA相关性血管炎	11	0	69	1	1	0	0	0	0	0	0	0	0	0	0	0	0	0	1	0	0	0	38.5	1	0	6	0	0	0	0	0	0	0	0	0	0	0	0	0	0	0	0	0	0	0	0	0	0
1660284	ANCA相关性血管炎	11	0	70	1	0	0	0	0	0	0	0	0	0	0	0	0	1	0	0	0	0	0	38.4	1	5	6	0	0	0	0	0	0	0	0	0	0	0	0	0	0	1	0	0	0	0	0	0	0
1578090	ANCA相关性血管炎	11	0	76	1	0	0	0	0	0	0	0	0	0	0	0	0	0	0	0	0	0	0	38.9	0	0	5	0	0	1	0	0	0	0	0	0	0	0	0	0	0	0	0	0	0	0	0	0	0
1599779	ANCA相关性血管炎	11	0	71	0	0	0	0	0	0	0	0	0	0	0	0	0	0	0	1	0	0	0	39.4	0	0	8	0	0	0	0	0	0	0	0	0	0	0	0	0	0	0	0	0	0	0	0	0	0
1619815	ANCA相关性血管炎	11	0	66	1	0	0	0	0	0	0	0	0	0	0	0	0	0	0	0	0	0	0	38	0	0	11	0	0	0	0	0	0	0	0	0	0	0	0	0	0	0	0	0	0	0	0	0	0
1421032	ANCA相关性血管炎	11	0	69	0	0	0	1	0	0	0	0	0	0	0	0	0	0	0	0	0	0	0	39	0	2	8	0	0	0	0	0	0	0	0	0	0	0	0	0	0	0	0	0	0	0	0	1	0
1340270	ANCA相关性血管炎	11	0	64	0	0	0	0	0	0	0	0	0	0	0	0	0	1	0	1	1	0	0	39.2	1	7.5	8	0	0	0	0	0	0	0	0	0	0	0	0	0	0	0	0	0	0	0	0	0	0
1264691	ANCA相关性血管炎	11	0	68	1	0	0	1	0	0	0	0	0	0	0	0	0	0	0	0	0	0	0	38.4	0		9	1	0	0	0	0	0	0	0	0	0	0	0	0	0	1	0	0	0	0	0	0	1
1227799	ANCA相关性血管炎	11	0	56	0	0	0	1	0	0	0	0	0	0	0	0	0	1	0	1	0	0	0	39.5	1	15	1	0	0	0	0	0	0	0	0	0	0	0	0	0	0	0	0	0	1	0	0	0	0
1629583	坏死性淋巴结炎？	16	0	40	0	0	0	0	1	0	1	0	0	0	0	0	0	0	0	0	0	0	0	39.4	0	0	9	0	0	1	0	0	0	0	0	0	0	1	0	0	0	0	0	0	0	0	0	0	0
1629948	坏死性淋巴结炎	16	0	33	0	0	0	0	0	0	0	0	0	0	0	0	0	0	0	0	0	0	0	38.5	0	0	1	0	0	0	0	0	0	0	0	0	0	0	0	0	0	0	0	0	0	0	0	0	1
1660599	坏死性淋巴结炎	16	0	16	1	1	0	1	0	0	0	0	0	0	0	0	0	0	0	0	0	0	0	39	0	1	7	0	0	0	0	0	0	0	0	0	0	0	0	0	0	0	0	0	0	0	0	0	1
1665678	坏死性淋巴结炎	16	0	29	1	0	0	0	0	1	0	0	0	0	0	0	0	0	0	1	0	0	0	39.4	0	5	7	0	0	0	0	0	0	0	0	0	0	0	0	0	0	0	0	0	0	0	0	0	1
1674067	坏死性淋巴结炎	16	0	31	0	0	0	0	0	0	0	0	0	0	1	0	0	0	0	0	0	0	0	40	0	3	9	0	0	0	0	0	0	0	0	0	0	0	0	0	0	0	0	0	0	0	0	0	1
1687121	坏死性淋巴结炎	16	0	30	0	0	0	0	0	0	0	0	0	0	1	0	0	0	0	1	0	0	0	40	0	0	10	0	0	0	0	0	0	0	0	0	0	0	0	0	0	0	0	0	0	0	0	0	1
1670568	淋巴结炎	16	0	31	1	0	0	0	0	1	0	0	1	0	1	0	0	0	0	0	0	0	0	39.6	0	0	7	0	0	0	1	0	0	0	0	0	0	0	0	0	0	0	0	0	0	0	0	0	1
1648549	组织细胞坏死性淋巴结炎[Kikuchi病]	16	0	27	0	0	0	0	1	0	0	0	0	0	0	0	0	0	0	1	0	1	0	40	0	3	3	0	0	0	0	0	0	0	0	0	0	0	0	0	0	0	0	0	0	0	0	0	1
1666587	组织细胞坏死性淋巴结炎	16	0	23	1	0	0	0	1	0	0	0	0	0	0	0	0	0	0	0	1	0	0	39.7	0	0	8	0	0	0	0	0	0	0	0	0	0	0	0	0	0	0	0	0	0	0	0	0	1
1581823	坏死性淋巴结炎	16	0	50	0	0	0	1	1	0	1	0	1	0	0	0	0	0	0	0	0	0	0	40.1	1	5	6	0	0	0	0	0	0	0	0	0	0	0	0	0	0	0	0	0	1	0	0	0	0
1591080	坏死性淋巴结炎	16	0	15	1	0	0	1	0	1	0	0	0	0	0	0	0	0	0	0	0	0	0	39	1	0	7	0	0	0	0	0	0	0	0	1	0	0	0	0	0	0	0	0	0	0	0	0	1
1588950	坏死性淋巴结炎	16	0	37	0	0	0	0	0	0	0	0	1	0	0	0	0	0	0	0	0	0	0	40	0	0	6	0	0	0	0	0	0	0	0	0	0	0	0	0	0	0	0	0	0	0	0	0	1
1606625	颈部坏死性淋巴结炎	16	0	24	0	1	0	1	0	0	0	0	0	0	1	0	0	0	0	0	0	0	0	39	1	0	9	0	0	0	0	0	0	0	0	0	0	0	0	0	0	0	0	0	0	0	0	0	1
1614466	坏死性淋巴结炎	16	0	45	1	0	0	1	0	0	0	0	0	0	0	0	0	0	0	0	0	0	0	41	0		11	0	0	0	0	0	0	0	0	0	0	0	0	0	0	1	1	0	0	0	0	0	1
1444174	组织坏死性淋巴结炎	16	0	46	0	1	0	0	0	0	0	0	0	0	0	0	0	0	0	0	0	0	1	40	0		12	0	0	0	0	0	0	0	0	0	0	0	0	0	0	0	0	0	0	0	0	0	0
1444685	坏死性淋巴结炎	16	0	45	1	0	0	0	0	0	0	0	0	0	0	0	0	0	0	1	0	0	0	39	1	0	11	0	1	0	0	0	0	0	0	0	0	0	0	0	0	0	1	0	0	0	0	0	1
1454406	组织细胞性坏死性淋巴结炎	16	0	15	1	0	0	0	0	0	0	0	0	0	1	0	0	0	0	0	0	0	0	39.4	1	5	12	0	0	0	1	0	0	0	0	0	0	0	0	0	0	0	0	0	0	0	0	0	1
1493506	坏死增生性淋巴结病	16	0	21	0	0	0	1	0	1	0	0	0	0	1	0	0	0	0	0	0	0	0	38.6	1	0	7	0	0	0	0	0	0	0	0	0	0	0	0	0	0	0	1	0	0	0	0	0	1
1513375	坏死性淋巴结炎	16	0	27	0	1	0	0	0	0	0	0	0	0	1	0	0	0	0	0	0	0	0	39.2	0	0	9	0	0	0	0	0	0	0	0	1	0	1	0	0	0	0	0	0	0	0	0	0	1
1514232	坏死性淋巴结炎	16	0	16	1	0	0	1	0	0	0	0	0	0	0	0	0	0	0	1	0	0	0	39.8	0	2	9	0	0	0	0	0	0	0	0	0	0	0	0	0	0	0	0	0	0	0	0	0	1
1522357	坏死性淋巴结炎	16	0	27	1	1	0	0	0	1	0	0	0	0	0	0	0	0	0	1	0	0	0	38.4	0	0	10	0	0	0	0	0	0	0	0	0	0	0	0	0	0	0	0	0	0	0	0	0	1
1526185	组织细胞坏死性淋巴结炎	16	0	20	0	0	0	0	1	1	0	0	0	0	0	0	0	1	0	0	0	0	1	40.5	0	0	11	0	0	0	0	0	0	0	0	0	0	0	0	0	0	0	0	0	0	0	0	0	1
1391734	坏死性淋巴结炎	16	0	39	0	0	0	1	1	0	1	0	1	0	0	0	0	1	0	1	0	0	0	40.2	0	0	3	0	0	0	0	0	0	0	0	0	0	0	0	0	0	0	1	0	0	0	0	0	1
1389241	坏死性淋巴结炎	16	0	49	1	1	0	0	0	0	1	0	1	0	0	0	0	0	0	0	1	0	0	39.1	0	0	1	0	0	0	0	0	0	0	1	0	0	0	0	0	0	1	0	1	0	0	0	0	1
1408992	坏死性淋巴结炎	16	0	31	1	0	0	1	0	1	0	0	0	0	0	0	0	0	0	0	0	0	0	39.8	1	0	6	0	0	0	0	0	0	0	0	0	0	1	0	0	0	0	1	0	0	0	0	0	1
1409466	坏死性淋巴结炎	16	0	17	1	1	0	0	1	0	0	0	0	0	0	0	0	1	0	0	0	0	0	39.7	0	5	6	0	0	0	0	0	0	0	0	0	0	0	0	0	0	1	0	0	0	0	0	0	1
1433963	坏死性淋巴结炎	16	0	29	1	0	0	0	0	1	0	0	0	0	1	0	0	0	0	1	0	0	0	41	0	0	10	0	0	0	0	0	0	0	0	0	0	0	0	0	0	0	0	0	0	0	0	0	1
1300695	坏死性淋巴结炎	16	0	20	0	1	0	0	1	0	0	0	0	0	0	0	0	0	0	0	0	0	0	40	1	0	2	0	0	0	0	0	0	0	0	0	0	0	0	0	0	0	0	0	0	0	0	0	1
1317280	坏死性淋巴结炎	16	0	28	0	0	0	1	0	1	0	0	0	0	0	0	0	1	0	1	0	0	0	40	0	5	5	0	0	0	0	0	0	0	0	0	0	0	0	0	0	0	0	0	0	0	0	0	1
1351911	坏死性淋巴结炎	16	0	23	1	0	0	0	0	0	0	0	0	0	0	0	0	0	0	1	0	0	0	38.3	1	0	10	0	0	0	0	0	0	0	0	0	0	0	0	0	0	0	0	0	0	0	0	0	1
1351963	坏死性淋巴结炎	16	0	28	1	0	0	0	0	0	0	0	0	0	0	0	0	0	0	0	0	0	0	39.2	1	0	11	0	0	0	0	0	0	0	0	0	0	0	0	0	0	0	0	0	0	0	0	0	1
1351012	坏死性淋巴结炎	16	0	31	0	0	0	0	0	0	0	0	0	0	1	0	0	1	0	0	0	0	0	38.9	0	0	9	0	0	0	0	0	0	0	0	0	0	0	0	0	0	0	1	0	1	0	0	0	1
1269345	坏死性淋巴结炎	16	0	30	0	0	0	0	0	0	0	0	0	0	1	0	0	0	0	0	0	0	0	39.5	1	2	9	0	0	0	0	0	0	0	0	0	0	0	0	0	0	0	1	0	0	0	0	0	1
1225696	坏死性淋巴结炎	16	0	14	1	1	0	0	0	0	0	0	0	0	0	0	0	0	0	0	0	0	0	39.5	0	0	3	0	0	0	0	0	0	0	0	0	0	0	0	0	0	0	1	0	0	0	0	0	1
1626377	成年型斯蒂尔病	12	0	20	1	0	0	0	1	1	0	0	1	0	0	0	0	0	0	0	0	0	0	39.5	0	0	12	0	0	0	0	0	0	0	0	0	0	0	0	0	0	0	1	0	0	0	0	0	1
1657043	成年型斯蒂尔病	12	0	28	0	0	0	0	1	0	0	0	0	0	0	0	0	0	0	0	0	0	0	39.5	1	4	6	0	0	0	0	0	0	0	0	0	0	0	0	0	0	0	1	0	0	0	0	0	1
1554339	成人斯蒂尔病	12	0	29	0	0	0	1	1	0	1	0	0	0	0	0	0	0	0	0	0	0	0	39	0	0	1	0	0	0	0	0	0	0	0	0	0	0	0	0	0	1	0	0	0	0	0	0	0
1601335	成年型斯蒂尔病	12	0	16	1	0	0	0	0	1	0	0	0	0	0	0	0	0	0	0	0	0	0	40	0	0	8	0	0	0	0	0	0	0	0	0	0	0	0	0	0	0	0	0	0	0	0	0	0
1597192	成年型斯蒂尔病	12	0	39	0	0	0	1	1	0	0	0	0	0	0	0	0	0	0	0	0	0	0	39.5	0		8	0	0	0	0	0	0	0	0	0	0	0	0	0	0	0	0	0	1	0	0	0	0
1601714	成年型斯蒂尔病	12	0	47	1	0	0	1	0	0	0	0	1	0	0	0	0	0	0	0	0	0	0	40.2	0	0	2	0	0	0	0	0	0	0	0	0	0	0	0	0	0	0	0	0	0	0	0	0	0
1615702	成年型斯蒂尔病	12	0	33	0	0	0	0	1	1	0	0	1	0	0	0	0	0	0	0	0	0	0	39.9	0	0	11	0	0	0	1	0	0	0	0	0	0	0	0	0	0	0	1	0	0	0	0	0	0
1461746	成人斯蒂尔病	12	0	32	0	0	0	0	1	1	0	0	1	0	0	0	0	0	0	0	0	0	0	40	0	0	2	0	0	0	0	0	0	0	0	0	0	0	0	0	0	1	0	0	0	0	0	0	0
1461755	成人斯蒂尔病	12	0	42	0	0	0	1	1	1	1	1	1	0	0	0	0	0	0	0	0	0	0	39	0	0	3	0	0	0	0	0	0	0	0	0	0	0	0	0	0	0	1	0	0	0	0	0	0
1391266	成人斯蒂尔病	12	0	34	0	0	0	1	1	1	1	0	0	0	0	0	0	0	0	0	0	0	0	39.6	1	0	1	0	0	0	0	0	0	0	0	0	0	0	0	0	0	0	1	0	0	0	0	0	0
1411555	成人斯蒂尔病	12	0	30	0	1	0	1	1	1	1	0	1	0	0	0	0	0	0	1	0	0	0	40	0	0	7	0	0	0	0	0	0	0	0	0	0	0	0	0	0	0	0	0	0	0	0	0	1
1411956	成人斯蒂尔病	12	0	69	0	0	0	1	1	0	1	0	0	0	0	0	0	0	0	1	0	0	0	39.5	0	0	7	0	0	0	0	0	0	0	0	0	0	0	0	0	0	0	0	0	0	0	0	0	0
1442172	成人斯蒂尔病	12	0	50	0	0	0	1	0	0	0	0	0	0	0	0	0	0	0	0	0	0	0	39.4	0	5	10	0	0	0	0	0	0	0	0	0	0	0	0	0	0	0	0	0	0	0	0	0	1
1287490	成人斯蒂尔病	12	0	31	0	0	0	1	1	0	1	0	0	0	0	0	0	0	0	1	0	0	1	39.7	0	0	1	0	0	0	0	0	0	0	0	0	0	0	0	0	0	0	0	0	1	0	0	0	1
1303147	成人斯蒂尔病	12	0	61	0	0	0	0	1	0	1	0	1	0	0	0	0	0	0	1	0	0	0	40	1	0	3	0	0	0	0	0	1	0	0	0	0	0	0	0	0	0	0	0	0	0	0	0	1
1316426	成人斯蒂尔病	12	0	53	0	0	0	0	0	0	0	0	0	0	0	0	0	0	0	0	0	0	0	39	0	0	2	0	0	0	0	0	0	0	0	0	0	0	0	0	0	0	1	0	0	0	0	0	0
1322045	成人斯蒂尔病	12	0	34	1	0	0	1	1	1	1	0	1	0	0	0	0	0	0	0	0	0	0	39.5	0	2	9	0	0	0	0	0	0	0	0	0	0	0	0	0	0	0	0	0	0	0	0	0	1
1254569	成人斯蒂尔病	12	0	44	0	0	0	0	1	1	1	0	0	0	0	0	0	0	0	0	0	0	0	39	0		7	0	0	0	0	0	0	0	0	0	0	1	0	0	0	0	1	0	0	0	0	0	0
1228020	成人斯蒂尔病	12	0	20	1	0	0	1	0	1	0	0	0	0	0	0	0	0	0	0	0	0	0	38.5	0	0	3	0	0	0	0	0	0	0	0	0	0	0	0	0	0	0	0	0	0	0	0	0	1
1075855	成人斯蒂尔病	12	0	55	0	0	0	0	1	0	1	0	0	1	0	0	0	0	0	0	0	0	0	39.1	0		6	0	0	0	0	0	0	0	0	0	0	0	0	0	0	0	1	0	0	0	0	0	0
1692216	肺炎支原体急性支气管炎	9	1	14	0	1	0	0	0	1	0	0	0	0	0	0	0	1	0	1	0	0	0	41	0	0	4	0	1	0	0	0	0	0	0	0	0	0	0	1	0	0	0	0	0	0	0	0	0
1616175	支原体感染	9	1	66	0	0	0	0	0	0	0	0	1	0	0	0	0	0	0	0	0	0	0	37.8	1	3	9	0	0	0	0	0	0	1	0	0	0	0	0	0	0	0	0	0	0	0	0	0	0
1425168	不明原因发热（支原体感染？链球菌感染？）	9	1	18	0	0	0	0	1	0	0	0	0	0	0	0	0	0	0	0	0	0	0	40.2	1	0	8	0	0	0	0	0	0	0	0	0	0	0	0	0	0	0	0	0	0	0	0	0	1
1298107	支原体感染	9	1	30	0	1	0	0	0	0	0	0	0	0	0	0	0	1	0	0	0	0	0	38.6	1	0	2	1	0	0	0	0	0	0	0	0	0	0	0	0	0	0	1	0	0	0	0	0	0
1280183	支原体感染	9	1	40	0	0	0	0	0	0	0	0	0	0	0	0	0	1	0	0	0	0	0	37.8	1	0	10	0	0	0	0	0	0	0	0	0	0	0	0	0	0	0	0	0	0	0	0	0	1
1271471	支原体感染	9	1	16	1	0	0	1	0	0	0	0	1	0	0	0	0	0	0	1	0	0	0	39	0	0	10	0	0	0	0	0	0	0	0	0	0	0	0	0	0	0	0	0	0	0	0	0	0
1266410	支原体感染	9	1	15	0	0	0	0	0	0	0	0	0	0	0	0	0	0	0	0	0	0	0	38.5	0	0	9	0	0	0	0	0	0	0	0	0	0	0	0	0	0	0	0	0	0	0	0	0	1
1225491	支原体感染	9	1	51	0	1	0	0	0	0	0	0	0	0	0	0	0	1	0	0	0	0	0	40	0		3	0	0	0	0	0	0	0	0	0	0	0	0	0	0	0	0	0	0	0	0	0	0
1253226	支原体感染	9	1	26	1	0	0	0	0	0	0	0	0	0	0	0	0	0	0	1	0	0	0	38.1	1	0	7	0	0	0	0	0	0	0	0	0	0	0	0	0	0	0	0	0	0	0	0	0	0
1268346	支原体感染	9	1	43	1	0	0	0	0	0	0	0	0	0	0	0	0	0	0	1	0	0	0	40	0	0	10	0	0	0	0	0	0	0	0	0	0	0	0	0	0	0	1	0	0	0	0	0	0
1077007	支原体感染	9	1	24	0	0	0	0	1	0	0	0	0	0	0	0	0	0	0	1	1	0	0	38.8	0	2	5	0	0	0	0	0	0	0	0	0	0	0	0	0	0	0	0	0	0	0	0	0	0
1626188	全身炎症反应综合征	14	0	43	1	0	0	1	0	1	0	0	0	0	0	0	0	0	0	0	0	0	0	39.6	0	0	12	0	0	0	0	0	0	0	0	0	0	0	0	0	0	0	0	0	0	0	0	0	1
1648191	全身炎症反应综合征	14	0	53	1	0	0	0	0	0	0	0	0	0	0	0	0	0	0	0	0	0	0	38.9	0	0	5	0	0	1	0	0	0	0	0	0	0	0	0	0	0	0	0	0	0	0	0	0	0
1648229	全身炎症反应综合征	14	0	16	0	0	0	0	1	0	0	0	0	0	0	0	0	0	0	1	0	0	0	40.3	0	0	4	0	0	0	0	0	0	0	0	0	0	0	0	0	0	0	0	0	0	0	0	0	1
1649545	全身炎症反应综合征	14	0	14	0	0	0	0	0	0	0	0	0	0	0	0	0	0	0	0	0	0	0	40	1	0	5	0	0	0	0	0	0	0	0	0	0	0	0	0	0	0	0	0	0	0	0	0	0
1653650	全身炎症反应综合征	14	0	32	0	1	0	0	0	1	0	0	1	0	0	0	0	0	0	0	0	0	0	39	0	0	6	0	0	0	0	0	0	0	0	0	0	0	0	0	0	0	0	0	0	0	0	0	0
1653942	全身炎症反应综合征	14	0	71	1	0	0	1	0	0	0	0	0	0	0	0	0	0	0	0	0	0	0	39.4	1	0	2	0	0	0	0	0	0	0	0	0	0	0	0	0	0	0	0	0	0	0	0	0	0
1654504	全身炎症反应综合征	14	0	51	0	0	0	1	1	0	1	0	0	0	0	0	0	0	0	0	0	0	0	40	0	0	5	0	0	0	0	0	0	0	0	0	0	1	0	0	0	0	0	0	0	0	0	0	0
1674621	全身炎症反应综合征	14	0	47	0	0	0	1	1	1	0	0	1	0	1	0	0	0	0	1	1	0	0	38.5	0	0	9	0	0	0	0	0	0	0	0	0	0	0	0	0	0	0	0	0	0	0	0	0	1
1674246	全身炎症反应综合征	14	0	62	0	0	0	1	1	1	0	0	0	0	0	0	0	0	0	0	0	0	0	39	0	3	9	0	0	0	0	0	0	0	0	0	0	0	0	0	0	0	0	0	0	0	0	0	0
1684844	全身炎症反应综合征	14	0	20	0	0	0	1	0	0	0	0	1	0	0	0	0	0	0	0	0	0	0	39.4	1	2	10	0	0	0	0	0	0	0	0	0	0	0	0	0	0	0	0	0	0	0	0	0	1
1695316	全身炎症反应综合征	14	0	22	0	1	0	0	0	0	0	0	0	0	0	0	0	0	0	0	0	0	0	38	1	0	12	0	0	0	0	0	0	0	0	0	0	0	0	0	0	0	0	0	0	0	0	0	0
1698279	全身炎症反应综合征	14	0	17	0	1	0	0	0	0	0	0	0	0	0	0	0	0	0	1	0	0	0	38.5	0	0	11	0	0	0	0	0	0	0	0	0	0	0	0	0	0	0	0	0	0	0	0	0	0
1691474	全身炎症反应综合征	14	0	47	0	0	0	0	1	0	1	0	1	0	0	0	0	0	0	0	0	0	0	39.5	1	5	3	0	0	0	0	0	0	0	0	0	0	0	0	0	0	0	0	1	0	1	0	0	1
1538075	全身炎症反应综合征	14	0	66	1	0	0	0	0	0	0	0	1	0	0	0	0	0	0	0	0	0	0	39	0		12	0	0	0	0	0	0	0	0	0	0	0	0	0	0	0	0	0	0	0	0	0	0
1532762	全身炎症反应综合征	14	0	50	1	0	0	0	0	0	0	0	0	0	0	0	0	0	0	1	0	0	0	39.3	0	4	11	0	0	0	0	0	0	0	0	0	0	0	0	0	0	0	0	0	0	0	0	0	1
1540867	全身炎症反应综合征	14	0	46	0	0	0	0	1	1	1	0	1	0	0	0	1	0	0	0	0	0	0	39.2	1	0	12	0	0	0	0	0	0	0	0	0	0	0	0	0	0	0	0	0	0	0	0	0	1
1546646	全身炎症反应综合征	14	0	60	1	0	0	0	0	0	0	0	1	0	0	0	0	0	0	1	0	0	0	39	0	0	12	0	0	0	0	0	0	0	0	0	0	0	0	0	0	0	0	0	0	0	0	0	0
1548387	全身炎症反应综合征	14	0	50	0	0	0	0	0	0	0	0	0	0	0	0	0	0	0	0	0	0	1	38.8	1	0	2	0	0	0	0	0	0	0	0	0	0	0	0	0	0	0	0	0	0	0	0	0	1
1504206	全身炎症反应综合征	14	0	51	0	0	0	0	0	1	1	0	0	0	0	0	0	0	0	1	0	0	0	38.5	0	0	2	0	0	0	0	0	0	0	0	0	0	0	0	0	0	0	0	1	1	1	0	0	0
1558787	全身炎症反应综合征	14	0	85	0	1	0	0	0	0	0	0	0	0	1	0	0	0	0	1	0	0	0	39	0	2	2	0	0	0	0	0	0	0	0	0	0	0	0	0	0	0	0	0	0	0	0	0	0
1561881	全身炎症反应综合征	14	0	28	0	0	0	1	1	0	0	0	1	0	0	0	0	0	0	0	0	0	0	40	1	0	3	0	0	0	1	0	0	0	0	1	0	1	0	0	0	1	0	0	0	0	0	0	0
1555206	全身炎症反应综合征	14	0	42	0	0	0	0	0	0	0	0	0	0	0	0	0	0	0	1	0	0	0	39.2	0	2	2	0	0	0	0	0	0	0	0	0	0	0	0	0	0	1	0	0	0	0	0	0	0
1565896	全身炎症反应综合征	14	0	46	0	0	0	1	1	1	0	0	1	0	0	0	0	0	0	0	0	0	0	38.7	0	0	5	0	0	0	0	0	0	0	0	0	0	0	0	0	0	0	0	0	0	0	0	0	0
1564958	全身炎症反应综合征	14	0	82	1	0	0	0	0	0	0	0	1	0	1	0	0	0	0	0	0	0	0	37.6	0		10	0	0	0	0	0	0	0	0	0	0	0	0	0	0	0	0	0	0	0	0	0	0
1565772	全身炎症反应综合征	14	0	62	1	0	0	0	0	1	0	0	0	0	0	0	0	0	0	0	0	0	0	39.7	1	0	4	0	0	0	0	0	0	0	1	0	0	0	0	0	0	0	0	0	0	0	0	0	0
1567793	全身炎症反应综合征	14	0	36	1	1	0	0	0	0	0	0	0	0	0	0	0	0	1	0	0	0	0	38.5	0	0	4	0	0	0	0	0	0	0	0	0	0	1	0	0	0	0	0	0	0	0	0	0	0
1570164	全身炎症反应综合征	14	0	50	0	0	0	1	0	0	0	0	0	0	0	0	0	0	0	0	0	0	0	38.5	1	0	4	0	1	1	0	0	0	0	0	0	0	0	0	0	0	0	0	0	0	0	0	0	0
1582515	全身炎症反应综合征	14	0	40	1	0	0	1	1	0	1	0	0	0	0	0	0	0	0	0	0	0	0	40.2	0	0	6	0	0	0	0	0	0	0	0	0	0	0	1	0	0	0	0	0	0	0	0	0	0
1581936	全身炎症反应综合征	14	0	56	1	0	0	1	0	0	0	0	0	0	0	0	0	0	0	0	1	0	0	39.5	0	0	6	0	0	0	1	0	0	0	0	0	0	0	0	0	1	0	0	0	0	0	0	0	0
1585140	全身炎症反应综合征	14	0	64	0	1	0	0	0	0	1	0	1	0	0	0	0	0	0	0	0	0	0	37.8	1	0	5	0	0	0	0	0	0	0	0	0	0	0	0	0	0	0	0	0	0	0	0	0	0
1610809	全身炎症反应综合征	14	0	16	0	1	0	0	0	0	0	0	1	0	0	0	0	0	0	0	0	0	0	38.5	0	0	10	0	0	0	0	0	0	0	0	0	0	0	0	0	0	0	0	0	0	0	0	0	0
1612073	全身炎症反应综合征	14	0	70	1	0	0	0	0	1	0	0	0	0	0	0	0	0	0	0	0	0	0	38.5	0	10	8	0	0	0	0	0	0	0	0	0	0	0	0	0	0	0	1	0	0	0	0	0	0
1620135	全身炎症反应综合征	14	0	35	0	1	1	1	0	0	0	0	0	0	0	0	0	0	0	0	0	0	0	37.5	0	0	11	0	0	0	0	0	0	0	0	0	0	1	0	0	0	0	0	0	0	0	0	0	0
1561004	全身炎症反应综合征	14	0	26	1	0	0	1	0	0	0	0	0	0	0	0	0	0	0	1	0	0	0	40	0	0	4	0	0	0	0	0	0	0	0	0	0	0	0	0	0	1	1	0	0	0	0	0	1
1475161	全身炎症反应综合征	14	0	39	0	1	0	1	1	0	0	0	0	0	0	0	0	0	0	1	0	0	0	40.5	0	-10	2	0	0	0	0	0	0	0	0	0	0	0	0	0	0	0	1	1	1	1	0	0	1
1488271	全身炎症反应综合征	14	0	54	0	1	0	0	0	0	0	0	0	0	0	0	0	1	0	0	0	0	0	39.5	0	0	5	0	0	0	0	0	0	0	0	0	0	0	0	0	0	0	1	0	0	0	0	0	0
1504206	全身炎症反应综合征	14	0	50	0	0	0	0	0	1	1	0	0	0	0	0	0	0	0	0	0	0	0	38.8	0	2	8	0	0	0	0	0	0	0	0	0	0	0	0	0	0	0	0	1	1	1	0	0	1
1503421	全身炎症反应综合征	14	0	50	0	0	0	0	0	0	1	0	0	0	0	0	0	0	0	0	0	0	0	39.5	0	2	7	0	0	0	0	0	0	0	0	0	0	0	0	0	0	0	0	0	0	0	0	0	1
1352568	全身炎症反应综合征	14	0	70	1	0	0	0	0	0	1	0	0	0	0	0	0	0	0	0	0	0	0	39	0	3	9	0	0	0	0	0	0	0	0	0	0	0	0	0	0	0	0	0	0	0	0	0	0
1369136	全身炎症反应综合征	14	0	25	1	1	0	0	0	0	1	0	0	0	0	0	0	0	0	0	1	0	0	39.5	1		1	0	0	0	0	0	0	0	0	0	0	0	0	0	0	0	0	0	0	0	0	0	0
1378891	全身炎症反应综合征	14	0	24	1	0	0	0	0	0	0	0	0	0	0	0	0	0	0	0	1	0	1	37.5	1	0	2	0	0	0	0	0	0	0	0	0	0	0	0	0	0	0	0	0	0	0	0	0	0
1392072	全身炎症反应综合征	14	0	54	0	0	0	0	1	0	1	0	0	0	0	0	0	0	1	1	0	0	1	38.7	1	3	2	0	0	0	0	0	0	0	0	0	0	0	0	0	0	0	1	0	0	0	0	0	0
1401618	全身炎症反应综合征	14	0	16	1	0	0	0	0	0	0	0	0	0	0	0	0	0	0	1	0	0	0	39.5	0		5	0	0	0	0	0	0	0	1	0	0	0	0	0	0	0	0	0	0	0	0	0	1
1366216	全身炎症反应综合征	14	0	47	0	0	0	0	0	0	0	0	0	0	0	0	0	0	1	1	1	0	0	39.8	0		11	0	0	0	0	0	0	0	0	0	0	0	0	0	0	0	1	0	0	0	0	0	0
1287449	全身炎症反应综合征	14	0	24	0	0	0	0	0	0	0	0	0	0	0	0	0	0	0	0	0	0	0	39	0	0	12	0	0	0	0	0	0	0	0	0	0	0	0	0	0	0	0	0	0	0	0	0	1
1351310	全身炎症反应综合征	14	0	63	1	0	0	0	0	0	0	0	1	0	0	0	0	0	0	0	0	0	0	39.8	0	0	5	0	0	0	0	0	0	0	0	0	0	0	0	0	0	0	0	0	0	0	0	0	1
1279505	全身炎症反应综合征	14	0	59	0	1	0	0	1	0	0	0	0	0	0	0	0	0	0	0	0	0	0	39	1	0	11	0	0	0	0	0	0	0	0	0	0	1	0	0	0	0	1	0	0	0	0	0	1
1646650	立克次体感染	10	1	72	1	1	0	1	1	0	0	0	0	0	0	0	0	0	0	1	1	0	0	42	1	0	5	0	0	0	0	0	0	0	0	0	0	0	0	0	0	0	0	0	0	0	0	0	1
1650138	立克次体感染	10	1	57	1	1	0	1	1	0	0	0	0	0	0	0	0	0	0	0	0	0	0	39	1	0	5	0	0	0	0	0	0	0	0	0	0	0	0	0	0	0	0	0	0	0	0	1	0
1662269	立克次体感染	10	1	35	1	0	0	0	0	0	0	0	0	0	1	0	0	0	0	0	0	0	0	39.3	0	0	2	0	0	0	0	0	0	0	0	0	0	0	0	0	0	0	0	0	0	0	0	0	0
1675086	立克次体感染	10	1	33	0	1	0	0	1	0	1	0	0	0	0	0	0	0	0	0	0	0	0	40	0	0	9	0	0	0	0	0	0	0	0	0	0	0	0	0	0	0	0	0	0	0	0	0	0
1667523	立克次体感染	10	1	57	1	0	0	0	0	0	0	0	1	0	0	0	0	0	0	0	0	0	0	38.5	0	0	8	0	0	0	0	0	0	0	0	0	0	0	0	0	0	0	1	0	0	0	0	0	0
1669176	立克次体感染	10	1	56	0	0	0	0	1	0	0	0	0	0	0	0	0	0	0	0	0	0	0		1	0	8	0	0	0	0	0	0	0	0	1	1	0	0	0	0	0	0	0	0	0	0	1	0
1685310	立克次体感染	10	1	53	0	0	0	0	0	0	0	0	0	0	0	0	0	0	1	0	0	0	0	38.5	1	2.5	10	0	0	0	0	0	0	0	0	0	0	0	0	0	0	0	0	0	0	0	0	0	0
1569712	立克次体感染	10	1	50	1	0	0	1	0	0	0	0	0	0	0	0	0	0	0	0	0	0	0	38.5	0	0	5	0	0	0	0	0	0	0	0	1	0	0	0	0	0	0	1	0	0	0	0	1	1
1565297	立克次体感染	10	1	61	1	1	0	0	1	0	0	0	0	0	0	0	0	0	0	1	0	0	0	41.1	0	0	4	0	1	0	0	0	0	0	0	1	0	0	0	0	0	0	0	0	0	0	0	0	1
1594308	立克次体感染	10	1	64	0	0	0	1	1	0	0	0	0	0	0	0	0	0	0	0	0	0	0	40.4	0	0	8	0	0	0	0	0	0	0	0	1	0	0	0	0	0	0	0	0	0	0	0	1	0
1607893	立克次体感染	10	1	66	0	0	0	0	0	0	0	0	0	0	0	0	0	0	0	0	0	1	0	39.2	0	0	9	0	0	0	0	0	0	0	0	0	0	0	0	0	0	0	0	0	1	0	0	0	0
1615038	立克次体感染	10	1	50	1	0	0	0	0	0	0	0	0	0	0	0	0	0	0	0	0	0	0	39.5	1	0	11	0	1	0	0	0	0	0	0	0	0	0	0	0	0	0	0	0	0	0	0	0	0
1500190	立克次体感染	10	1	58	0	1	0	1	0	0	0	0	0	0	0	0	0	0	0	0	0	0	0	39	1	0	7	0	0	0	0	0	0	0	0	0	1	0	0	0	0	0	0	0	0	0	0	0	0
1504501	立克次体感染	10	1	54	0	0	0	1	1	0	0	0	0	0	0	0	0	0	0	1	0	0	1	40	1	0	8	0	0	0	0	0	0	0	0	0	0	0	0	0	0	1	1	0	0	0	0	0	0
1498202	立克次体感染	10	1	54	1	0	0	0	0	0	0	0	0	0	0	0	0	0	0	0	0	1	0	39.1	0	0	3	0	0	0	0	0	0	0	0	0	0	0	0	0	0	0	0	0	0	0	0	0	0
1506497	立克次体感染	10	1	62	0	0	0	1	1	0	0	0	0	0	0	0	0	1	0	1	0	0	0	40	0	0	8	0	0	0	0	0	0	0	0	0	0	0	0	0	0	0	0	0	1	0	0	0	0
1524066	立克次体感染	10	1	64	1	0	0	1	1	0	0	0	0	0	0	0	0	1	0	0	0	0	0	39.6	0	0	11	0	0	0	0	0	0	0	0	0	0	0	0	0	0	0	0	0	0	0	0	0	0
1388637	立克次体感染	10	1	50	0	0	0	0	1	0	0	0	0	0	0	0	0	0	0	0	0	0	0	40	0	0	4	0	0	0	1	0	1	1	0	0	0	0	0	0	0	0	0	0	0	0	0	0	0
1386694	立克次体感染	10	1	60	1	1	0	1	1	0	0	0	1	0	0	0	0	1	0	1	0	0	0	39	1		3	0	1	0	0	0	0	0	0	0	1	0	0	0	0	0	0	0	0	0	0	1	1
1401292	立克次体感染	10	1	46	0	0	0	0	1	1	0	0	1	0	0	0	0	0	0	0	0	0	0	39.8	0	0	5	0	0	0	0	0	0	1	0	0	0	0	0	0	0	0	0	0	0	0	0	0	0
1406440	立克次体感染	10	1	37	1	1	0	1	1	1	0	0	0	0	0	0	0	0	0	0	0	0	0	39.5	0	5	6	0	1	0	0	0	0	0	0	0	0	0	0	0	0	0	0	0	0	0	0	0	1
1414303	立克次体感染	10	1	59	1	0	0	0	1	0	0	0	0	0	0	0	0	0	0	0	0	0	0	40	0	0	7	0	0	0	0	0	0	0	0	0	1	0	1	0	0	0	0	0	0	0	0	0	0
1430347	立克次体感染	10	1	29	1	1	0	1	1	0	0	0	0	0	0	0	0	0	0	0	0	0	0	39.4	1	0	10	0	0	0	0	0	1	0	0	0	0	0	0	0	0	1	0	0	0	0	0	0	1
1315520	立克次体感染	10	1	37	1	0	0	0	1	0	0	0	0	0	0	0	0	1	0	1	1	0	0	38.5	0	0	5	0	0	0	0	0	0	0	0	0	0	0	0	0	0	0	0	0	0	0	0	0	1
1335617	立克次体感染	10	1	47	0	1	0	0	1	0	0	0	0	0	0	0	0	1	0	1	0	0	0	40	0		8	0	0	0	0	0	0	0	0	0	0	0	1	0	0	0	0	0	0	0	0	0	0
1332793	立克次体感染	10	1	53	0	0	0	1	1	0	0	0	0	0	0	0	0	0	0	0	0	0	0	41.7	0		7	0	0	0	0	0	0	0	0	0	0	0	0	0	0	0	0	0	0	0	0	0	1
1351031	立克次体感染	10	1	41	1	1	0	1	1	0	0	0	0	0	0	0	0	0	0	0	0	0	0	40	0	0	10	0	1	0	0	0	0	0	1	0	1	0	0	0	0	0	0	0	0	0	0	1	0
1351783	立克次体感染	10	1	51	1	0	0	1	1	0	0	0	0	0	0	0	0	0	1	0	0	0	0	39.1	1	0	10	0	0	0	0	0	0	0	0	0	0	0	0	0	0	0	0	0	0	0	0	1	1
1265243	立克次体感染	10	1	35	1	0	0	1	0	0	0	0	0	0	0	0	0	0	0	1	0	0	0	40	0	0	9	0	0	0	0	0	1	0	0	0	0	0	0	0	0	0	0	0	0	0	0	0	0
1268338	立克次体感染	10	1	24	1	1	0	0	1	0	0	0	0	0	0	0	0	1	0	0	0	0	0	39.7	1	0	10	0	0	0	0	0	0	0	0	0	0	0	0	0	0	0	0	0	0	0	0	0	1
1267632	立克次体感染	10	1	59	1	1	0	0	0	0	0	0	0	0	0	0	0	0	0	0	0	0	0	39.8	0	0	10	0	0	0	0	0	1	0	1	0	0	0	0	0	0	0	0	0	0	0	0	0	0
1259877	立克次体感染	10	1	48	1	1	0	1	0	0	1	0	1	0	0	0	0	0	0	0	0	0	0	39	0	0	8	0	1	0	0	0	0	0	0	0	0	0	0	0	0	0	0	0	0	0	0	1	1
1257903	立克次体感染	10	1	62	1	0	0	1	1	0	1	0	0	0	0	0	0	1	0	1	0	0	0	39.2	0	0	8	0	0	0	0	0	0	0	0	0	0	0	0	0	0	0	0	0	0	0	0	1	0
1252318	立克次体感染	10	1	29	0	1	0	0	1	0	1	0	1	0	0	0	0	0	0	0	0	0	0	39	1	2.5	7	0	0	0	0	0	0	0	0	0	0	0	0	0	0	0	0	0	0	0	0	0	0
1183227	立克次体感染	10	1	36	1	0	0	1	1	0	0	0	0	1	1	0	0	0	0	1	0	1	0	39.5	0	0	9	0	0	0	0	0	0	0	1	0	0	0	0	0	0	0	0	0	0	0	0	0	0
1178178	立克次体感染	10	1	25	1	1	0	0	1	0	0	0	1	0	0	0	0	1	0	0	0	0	0	38	0		8	0	0	0	0	0	0	0	0	1	0	0	0	0	0	0	0	0	0	0	0	1	0
986090	立克次体感染	10	1	29	1	0	0	0	1	1	0	0	0	0	0	0	0	0	0	0	0	0	0	39	0	0	7	0	0	0	0	0	0	0	0	1	0	0	0	0	0	0	0	0	0	0	0	0	0
1012427	立克次体感染	10	1	62	1	1	0	0	1	0	0	0	1	0	0	0	0	1	0	0	0	0	0	38.9	1	0	10	0	0	0	0	0	0	0	1	0	0	0	0	0	0	0	1	0	0	0	0	0	0
1012795	立克次体感染	10	1	64	0	1	0	0	0	0	0	0	0	0	0	0	0	0	0	0	0	0	0	39	0	0	10	0	0	0	0	0	0	0	0	0	0	0	0	0	0	0	0	0	0	0	0	0	0
941110	立克次体感染	10	1	19	0	0	0	0	1	0	0	0	0	0	0	0	0	0	0	0	0	0	0	40	0	0	1	0	0	0	0	0	0	0	0	0	0	1	0	0	0	0	0	0	0	0	0	0	0
971984	立克次体感染	10	1	48	0	1	0	0	1	0	1	0	1	0	0	0	0	0	0	0	0	0	0	41	0	0	5	0	0	0	0	0	0	0	0	0	0	0	0	0	0	0	0	0	0	0	0	0	0
1011649	立克次体感染	10	1	44	0	1	0	1	1	0	1	0	1	0	0	0	0	0	0	0	0	1	0	39.7	1	0	10	0	0	0	0	0	0	0	0	0	0	0	0	0	0	0	1	0	0	0	0	0	0
920204	立克次体感染	10	1	71	1	1	0	0	1	0	0	0	0	0	0	0	0	0	0	1	0	0	0	39.5	0	0	10	0	0	0	0	0	0	0	0	0	0	0	0	0	0	0	1	0	0	0	0	0	0
893963	立克次体感染	10	1	55	0	1	0	0	1	0	0	0	0	0	0	0	0	1	0	0	0	0	0	40	0	0	5	0	0	0	0	0	0	1	0	0	0	0	0	0	0	1	1	0	0	0	0	0	1
1695986	立克次体感染	10	1	27	1	0	0	0	0	0	0	0	0	0	0	0	0	0	0	1	0	0	0	39.4	1	0	12	0	0	0	0	0	0	0	0	0	0	0	0	0	0	0	1	0	0	0	0	0	0
1626138	噬血细胞综合征	15	0	56	1	0	0	1	0	1	1	0	1	1	0	0	0	0	0	1	0	0	0	38.3	1	0	12	0	0	0	0	0	0	0	0	0	0	0	0	0	0	0	0	0	0	0	0	0	0
1646098	噬血细胞综合征	15	0	65	1	0	0	0	1	0	1	1	1	1	0	0	0	0	0	0	0	0	0	38	1	0	2	0	0	0	0	0	0	0	0	0	0	0	0	0	0	0	0	0	0	0	0	0	1
1649183	噬血细胞综合征	15	0	32	1	1	0	0	0	0	0	0	0	0	0	0	0	0	0	0	1	0	0	39	1	0	5	0	0	0	1	0	0	0	0	0	0	0	0	0	0	0	0	0	0	0	0	0	0
1677952	噬血细胞综合征	15	0	52	0	0	0	1	0	0	0	0	0	0	0	0	0	0	0	0	0	0	1	40	1	5	9	0	0	0	0	0	0	0	0	0	0	0	0	0	0	0	0	0	0	0	0	0	1
1679705	噬血细胞综合征	15	0	72	1	1	0	1	0	1	1	0	1	1	1	0	0	0	0	1	0	0	1	39.5	1	5	9	0	0	0	0	0	0	0	0	0	0	0	0	0	0	0	0	0	0	0	0	0	0
1693686	噬血细胞综合征	15	0	60	1	0	0	0	0	0	0	0	0	0	0	0	0	0	0	0	1	0	0	39.6	1	0	10	0	0	0	0	0	0	0	0	0	0	0	0	0	0	0	0	0	0	0	0	0	0
1630925	感染性噬血细胞综合征	15	0	48	0	1	0	1	0	0	0	0	1	1	0	0	0	0	0	0	0	0	0	40	1	0	1	0	0	0	0	0	0	0	0	0	0	0	0	1	0	0	1	0	1	0	0	0	0
1587900	噬血细胞综合征	15	0	19	0	0	0	0	0	0	0	0	0	0	0	0	0	1	1	1	0	0	1	38.5	1	0	7	0	0	0	0	0	0	0	0	0	0	0	0	0	0	0	1	0	0	0	0	0	0
1598212	噬血细胞综合征	15	0	52	1	0	0	0	0	0	0	0	1	1	0	0	0	1	1	1	1	0	1	38.8	1	0	4	0	0	0	0	0	0	0	0	0	0	0	0	0	0	0	1	0	0	0	0	0	0
1599153	噬血细胞综合征	15	0	25	0	1	0	1	0	0	0	0	0	0	0	0	0	0	0	0	0	0	0	37.6	1	0	9	0	0	0	0	0	0	0	0	0	0	0	0	0	0	0	0	1	1	1	0	0	0
1487097	噬血细胞综合征	15	0	28	0	0	0	0	1	0	0	0	0	0	0	0	0	0	1	0	0	0	0	38.5	1	3	5	0	0	0	0	0	0	0	0	0	0	0	0	0	0	0	0	0	0	0	0	0	1
1499097	噬血细胞综合征	15	0	49	0	0	0	1	0	0	0	0	0	0	0	0	0	0	0	1	0	0	0	41	1	2	7	0	0	0	0	0	0	0	0	0	0	0	0	0	0	0	0	0	0	0	0	0	1
1503300	噬血细胞综合征	15	0	64	1	0	0	1	0	0	0	0	0	0	0	0	0	0	0	1	0	0	0	38.5	1	3	4	0	0	0	0	0	0	0	0	0	0	0	0	0	0	0	0	0	0	0	0	0	0
1380295	噬血细胞综合征	15	0	59	1	0	0	1	0	0	0	0	0	0	0	0	0	0	0	0	0	0	1	38.8	1	0	6	0	0	0	0	0	0	0	0	0	0	0	0	0	0	0	0	0	0	0	0	0	0
1389284	噬血细胞综合征	15	0	47	0	0	0	1	0	0	0	0	1	1	0	0	0	0	0	0	0	0	0	39.8	1	0	4	0	0	0	0	0	0	1	0	0	0	0	0	0	0	0	1	0	0	0	0	0	0
1393707	噬血细胞综合征	15	0	55	1	0	0	1	0	0	0	0	0	0	0	0	0	0	0	0	0	0	1	40	1	15	9	0	0	0	0	0	0	0	0	0	0	0	0	0	0	0	0	0	0	0	0	0	0
1404362	噬血细胞综合征	15	0	31	0	0	0	1	1	1	0	0	1	0	0	0	0	1	0	1	0	0	1	40.3	1	2	5	0	0	0	0	0	0	0	0	0	0	0	0	0	0	0	0	0	0	0	0	0	0
1311583	噬血细胞综合征	15	0	63	0	0	0	1	1	1	1	0	1	1	0	0	0	0	1	0	0	0	0	39	1	0	4	0	0	0	0	0	0	0	0	0	0	0	0	0	0	0	0	0	0	0	0	0	0
1322021	噬血细胞综合征	15	0	24	1	0	0	1	1	1	1	0	0	0	0	0	0	1	0	0	0	0	1	40.5	1	1	5	0	0	0	0	0	0	0	0	0	0	0	0	1	0	0	0	0	0	0	0	0	0
1626483	巨细胞病毒性肝炎	5	1	31	0	0	0	0	0	0	0	0	0	0	0	0	0	0	0	0	0	0	0	38	1	0	12	0	0	0	0	0	0	0	0	0	0	0	0	0	0	0	0	0	0	0	0	0	0
1652693	巨细胞病毒病	5	1	32	0	1	0	0	0	0	0	0	0	0	0	0	0	0	0	0	0	0	0	38.5	1	5	5	0	0	0	0	0	0	0	0	0	0	0	0	0	0	0	0	0	0	0	0	0	0
1659325	巨细胞病毒病	5	1	38	1	1	0	0	1	0	0	0	0	0	0	0	0	0	0	0	0	0	0	38.2	0	0	7	0	0	0	0	0	0	0	0	0	0	0	0	0	0	0	0	0	0	0	0	0	0
1674370	巨细胞病毒病	5	1	34	0	1	0	0	0	1	0	0	0	0	0	0	0	0	0	0	0	0	0	38.7	1	0	8	0	0	0	0	0	0	0	0	0	0	0	0	0	0	0	0	0	0	0	0	0	1
1545834	巨细胞病毒感染	5	1	32	1	1	0	1	1	0	0	0	0	0	0	0	0	0	0	0	0	0	0	40	1	0	2	0	0	0	0	0	0	0	0	0	0	0	0	0	0	0	0	0	0	0	0	0	0
1596084	巨细胞病毒血症	5	1	37	1	0	0	1	0	1	0	0	0	0	0	0	0	0	0	0	0	0	0	38.5	1	0	8	0	0	0	0	0	0	0	0	0	0	0	0	0	0	0	1	0	0	0	0	0	0
1530302	巨细胞病毒感染	5	1	58	1	0	0	0	0	0	0	0	1	0	0	0	0	0	0	0	0	0	0	39.5	1	0	11	0	0	0	0	0	0	0	0	0	0	0	0	0	0	0	1	0	0	0	0	0	0
1403136	巨细胞病毒感染	5	1	18	0	0	0	1	0	0	0	0	1	1	0	0	0	0	0	0	1	0	0	38.5	1	0	6	0	0	0	0	0	0	0	0	0	0	0	0	0	0	0	0	0	0	0	0	0	0
1441575	巨细胞病毒感染	5	1	39	0	0	0	1	1	1	1	1	1	1	0	1	0	0	1	0	0	0	0	39	1	0	10	0	0	0	0	0	0	0	0	0	0	0	0	0	0	0	0	0	0	0	0	0	0
1346398	巨细胞病毒感染	5	1	30	1	0	0	0	1	0	0	0	0	0	0	0	0	0	0	0	0	0	1	39.5	1	5	9	0	0	0	0	0	0	0	0	0	0	0	0	0	0	0	0	0	0	0	0	0	1
1267291	巨细胞病毒感染	5	1	54	0	1	0	1	1	1	1	0	1	1	0	0	0	0	0	0	0	0	0	40	1	0	9	0	0	0	0	0	0	0	0	0	0	0	0	0	0	0	0	0	0	0	0	0	1
1164140	巨细胞病毒感染	5	1	34	1	1	0	1	0	0	0	0	0	0	0	0	0	0	0	0	0	0	0	38.8	0	0	6	0	0	0	0	0	0	0	0	0	0	0	0	0	0	0	0	0	0	0	0	0	1
1188231	巨细胞病毒感染	5	1	34	1	1	0	0	1	0	0	0	1	0	0	0	0	1	0	1	1	0	1	38.5	1	7	9	0	0	0	0	0	0	0	0	0	0	0	0	0	0	0	0	0	0	0	0	0	1
1178419	巨细胞病毒感染	5	1	39	1	0	0	0	1	1	0	0	0	0	0	0	0	1	0	0	0	0	0	39.2	1	0	5	0	0	0	0	0	0	0	0	0	0	0	0	0	0	0	0	0	0	0	0	0	0
1649771	感染性心内膜炎	2	1	48	1	1	0	1	1	0	0	0	0	0	0	0	0	0	0	0	0	0	0	42	1	0	5	0	0	0	0	0	0	0	0	0	0	0	0	0	0	0	0	0	0	0	0	0	0
1618555	感染性心内膜炎	2	1	37	1	0	0	1	0	0	0	0	1	1	0	0	0	0	0	0	0	0	0	38.8	1	3	10	0	0	0	0	0	0	0	0	0	0	0	0	0	0	0	0	0	0	0	0	0	1
1501290	急性感染性心内膜炎	2	1	49	1	0	0	0	0	0	0	0	0	0	0	0	0	0	0	0	0	0	0	39.5	1	0	8	0	0	0	1	0	0	0	0	0	0	0	0	0	0	0	0	0	0	0	0	0	0
1507827	急性感染性心内膜炎	2	1	59	1	0	0	1	0	0	0	0	0	0	0	0	0	1	0	0	0	0	0	39	0	0	8	0	0	0	0	0	0	0	0	0	0	0	0	0	0	0	0	0	0	0	0	0	0
1523493	急性感染性心内膜炎	2	1	73	1	1	0	1	0	0	0	0	0	0	0	0	0	1	0	0	0	0	0	39	1	0	11	0	0	0	0	0	0	0	0	0	0	0	0	0	0	0	0	0	0	0	0	0	0
1394748	亚急性感染性心内膜炎	2	1	14	0	1	0	1	0	1	1	1	1	1	0	0	0	0	0	1	0	0	0	40.5	1	0	1	0	0	0	0	0	0	0	0	0	0	0	0	0	0	0	0	0	0	0	0	0	0
1381552	急性心内膜炎	2	1	80	0	0	0	0	0	1	0	0	0	0	0	0	0	0	0	1	0	0	0	38.2	1	0	3	0	0	0	0	0	0	0	0	0	0	0	0	0	0	0	0	0	0	1	0	0	0
1407587	急性感染性心内膜炎	2	1	31	1	1	0	0	0	0	0	0	1	0	0	0	0	0	0	0	0	0	0	39	1	3	6	0	0	0	0	0	0	0	0	0	0	0	0	0	0	0	0	0	0	0	0	0	0
1308849	亚急性感染性心内膜炎	2	1	56	1	0	0	1	0	0	0	0	0	0	0	0	0	1	0	1	0	0	0	39.5	1	10	2	0	0	0	0	0	0	1	0	0	0	0	0	0	0	0	0	0	0	0	0	0	0
1323887	急性感染性心内膜炎	2	1	70	0	1	0	0	0	0	0	0	0	0	0	0	0	0	1	1	0	0	0	38.4	1	0	6	0	0	0	0	0	0	0	0	0	0	0	0	0	0	0	0	0	0	0	0	0	0
1125196	急性感染性心内膜炎	2	1	49	1	0	0	1	0	1	0	0	0	0	0	1	0	0	0	0	0	0	0	38	1	4	10	0	0	0	0	0	0	0	0	0	0	0	0	0	0	0	0	0	0	0	0	0	0
1199033	急性感染性心内膜炎	2	1	28	1	0	0	1	0	0	0	0	0	0	0	0	0	0	0	0	0	0	0	39.5	1	10	9	0	0	0	0	0	0	0	0	0	0	1	0	0	0	0	0	0	0	0	0	0	0
1657598	病毒感染	7	1	48	1	0	0	1	0	0	0	0	1	0	0	0	0	0	0	0	1	0	0	38.2	1	0	7	0	0	0	0	0	0	0	0	0	0	0	0	0	0	0	0	0	0	0	0	0	0
1584029	病毒感染	7	1	20	0	1	0	0	0	0	1	0	0	0	0	0	0	0	0	0	0	0	0	38	1	2	6	0	0	0	0	0	0	0	0	0	0	0	0	0	0	0	1	0	0	0	0	0	1
1583274	病毒感染	7	1	44	1	1	0	1	0	0	0	0	1	0	0	0	0	0	0	0	0	0	0	40	1	7	6	0	0	0	0	0	0	0	0	0	0	0	0	0	0	0	0	0	0	0	0	0	0
1586070	病毒感染	7	1	72	1	0	0	1	0	0	0	0	0	0	0	0	0	0	0	0	0	0	0	38.9	0	0	7	0	0	0	0	0	0	0	0	0	0	0	0	0	0	0	0	0	0	0	0	0	0
1589076	病毒感染	7	1	44	0	0	0	1	0	0	0	0	1	1	0	0	0	0	0	0	0	0	0	38	1	4	6	0	0	0	0	0	0	0	0	0	0	0	0	0	0	0	0	0	0	0	0	0	0
1608986	病毒感染	7	1	27	0	1	0	1	0	0	0	0	0	0	0	0	0	0	0	0	0	0	0	40.5	1	0	10	0	0	0	0	0	0	0	0	0	0	0	0	0	0	0	0	0	0	0	0	0	1
1608457	病毒感染	7	1	49	1	0	0	1	0	0	1	0	1	0	0	0	0	0	0	0	0	0	1	38.5	1	0	10	0	0	0	0	0	0	0	0	0	0	0	0	0	0	0	0	0	0	0	0	1	1
1603939	腺病毒感染	7	1	17	1	1	0	1	0	0	1	0	1	1	0	0	0	1	0	0	0	0	0	40	1	0	10	0	0	0	0	0	0	0	0	0	0	0	0	0	0	0	0	0	0	0	0	0	0
1646552	黑热病	8	1	54	1	0	0	0	0	0	0	0	0	0	0	0	0	0	0	0	0	0	0	39	1	0	5	0	0	0	0	0	0	0	0	0	0	0	0	0	0	0	0	0	0	0	0	0	0
1654417	黑热病	8	1	50	1	0	0	1	0	0	0	0	0	0	0	0	0	0	0	0	1	0	0	40	1	0	6	0	0	0	0	0	0	0	0	0	0	0	0	1	0	0	0	0	0	0	0	0	1
1655356	黑热病	8	1	56	0	0	0	1	0	0	0	0	0	0	0	0	0	1	0	1	1	0	0	38.2	1	8	6	0	0	0	0	0	0	0	0	0	0	0	0	1	0	0	0	0	0	0	0	0	0
1692975	黑热病	8	1	45	1	1	0	1	0	0	0	0	0	0	0	0	0	1	0	0	0	0	0	39.5	1	5	11	0	0	0	0	0	0	0	0	0	0	0	0	1	0	0	0	0	0	0	0	0	0
1587106	黑热病	8	1	45	0	1	0	1	0	0	0	0	1	0	0	0	0	0	0	0	0	0	0	41	1	0	6	0	0	0	0	0	0	0	0	0	0	0	0	0	0	0	1	0	0	0	0	0	0
1599154	黑热病	8	1	50	0	0	0	1	0	0	0	0	0	0	0	0	0	0	0	0	1	0	0	40.5	1	0	8	0	0	0	0	0	0	0	0	0	0	0	0	1	0	0	0	0	0	0	0	0	0
1609549	黑热病	8	1	60	1	0	0	1	0	0	0	0	0	0	0	0	0	1	0	0	0	1	0	42	1	0	4	0	0	0	1	0	0	1	0	0	1	0	0	1	0	0	0	0	0	0	0	0	0
1513959	内脏利什曼病	8	1	32	0	1	0	1	0	0	0	0	0	0	0	0	0	1	0	0	0	0	0	40	1	5	6	0	0	0	0	0	0	0	0	0	0	0	0	1	0	0	0	0	0	0	0	0	0
1475926	黄热病	7	1	42	0	1	0	0	0	0	0	0	0	0	0	0	0	0	1	0	0	0	0	39	1	0	5	0	0	0	0	0	0	0	0	0	0	0	0	0	0	0	0	0	0	0	0	0	1
1338717	黑热病	8	1	64	0	0	0	1	0	0	0	0	0	0	0	0	0	0	0	1	0	0	0	40.2	1	0	9	1	0	0	0	0	0	1	0	0	0	0	0	1	0	0	0	0	0	0	0	0	1
1161559	利什曼病	8	1	29	1	1	0	1	0	0	0	0	0	0	0	0	0	0	0	1	0	0	1	39.5	1	15	2	0	0	0	0	0	0	0	0	0	1	1	0	1	0	0	0	0	0	0	0	0	1
1196691	黄热病	7	1	45	1	0	0	1	0	0	0	0	0	0	0	0	0	0	0	1	0	0	0	40	1	0	5	0	0	0	0	0	0	0	0	0	0	0	0	1	0	0	1	0	0	0	0	0	1
989653	黑热病	8	1	41	0	1	0	1	0	0	0	0	0	0	0	0	0	1	0	0	0	0	0	41	1	0	5	0	0	0	0	0	0	0	0	0	0	0	0	1	0	0	0	0	0	0	0	0	0
1626457	病毒性感染	7	1	24	0	1	0	0	0	0	0	0	0	0	0	0	0	0	1	0	1	0	0	38	1	0	12	0	0	0	0	0	0	1	0	0	0	0	0	0	0	0	0	0	0	0	0	0	1
1630034	病毒性感染	7	1	31	0	0	0	1	0	0	1	0	1	1	1	0	0	0	0	0	0	0	0	38.5	1	0	1	0	0	0	0	0	0	0	0	0	0	0	0	0	0	0	0	0	0	0	0	0	1
1630353	病毒性感染	7	1	14	1	0	0	0	0	1	0	0	0	0	0	0	0	0	0	1	0	0	0	40.2	1	0	12	1	0	0	0	0	0	0	0	0	0	0	0	0	0	0	0	0	0	0	0	0	0
1677253	病毒性感染	7	1	19	1	1	0	0	0	1	0	0	0	0	0	0	0	0	0	0	1	0	0	39.4	1	0	9	0	0	0	0	0	0	0	0	0	0	0	0	0	0	0	0	0	0	0	0	0	0
1686650	病毒性感染	7	1	47	0	0	0	0	0	1	0	0	0	0	0	0	0	0	0	0	0	0	0	39.9	1	0	11	0	0	0	0	0	0	0	0	0	0	0	0	0	0	0	0	0	0	0	0	0	1
1694420	病毒性感染	7	1	18	1	0	0	1	1	0	1	0	1	0	0	0	0	0	0	0	1	0	0	38.6	1	0	12	0	0	0	0	0	0	0	1	0	0	0	0	0	0	0	0	0	0	0	0	0	0
1689609	病毒性感染	7	1	65	1	0	0	0	0	0	0	0	1	0	0	0	0	0	1	0	0	0	0	38.9	1	0	12	0	0	0	0	0	0	0	0	0	0	0	0	0	0	0	0	0	0	0	0	0	1
1541174	单纯疱疹	7	1	49	1	0	0	0	0	0	0	0	0	0	0	0	0	1	0	0	1	0	0	39	1	0	1	0	0	0	0	0	0	0	0	0	0	0	0	0	0	0	0	0	0	0	0	0	0
1549435	病毒感染	7	1	62	1	1	0	1	0	0	1	0	1	1	0	0	0	0	0	1	0	0	0	39	0	0	2	0	0	0	0	0	0	0	0	0	0	0	0	0	0	0	0	0	0	0	0	0	0
1366329	病毒感染	7	1	18	0	1	0	0	0	1	0	0	0	0	0	0	0	1	0	0	0	0	0	41	1	6	12	0	0	0	0	0	0	0	0	0	0	0	0	0	0	0	0	0	0	0	0	0	0
1555027	病毒感染	7	1	30	0	1	0	1	0	0	0	0	0	0	0	0	0	1	0	0	1	0	0	39.6	1	0	3	0	0	0	0	0	0	0	0	0	0	0	0	1	0	0	0	0	0	0	0	0	0
1550712	病毒感染	7	1	14	1	0	0	1	1	0	0	0	1	0	0	1	0	0	0	1	0	0	0	39	1	0	2	0	0	0	0	0	0	0	0	0	0	0	0	0	0	0	0	0	0	0	0	0	0
1549098	病毒感染	7	1	69	1	0	0	0	0	0	0	0	0	0	0	0	0	0	1	1	0	0	0	39	1	0	1	0	0	0	0	0	0	0	0	0	0	0	0	0	0	0	0	0	0	0	0	0	1
1546615	病毒感染	7	1	29	1	1	0	1	0	1	0	0	0	0	0	0	0	0	0	1	0	0	0	39	1	0	2	0	0	0	0	0	0	0	0	0	0	0	0	0	0	0	0	0	0	0	0	0	0
1557604	病毒感染	7	1	44	1	1	0	1	0	0	0	0	0	0	0	0	0	0	1	0	0	1	0	39.5	1	0	3	0	0	0	0	0	0	0	0	0	0	0	0	0	0	0	0	0	0	0	0	0	0
1560024	病毒感染	7	1	27	0	0	0	0	0	0	0	0	0	0	0	0	0	0	0	1	0	0	0	38.1	1	0	2	0	0	0	0	0	0	0	0	0	0	0	0	0	0	0	0	0	0	0	0	0	0
1564200	病毒感染	7	1	19	1	1	0	0	0	0	0	0	0	0	0	0	0	0	0	0	0	0	0	40	1	0	4	0	0	0	0	0	0	0	0	0	0	0	0	0	0	0	0	0	0	0	0	0	1
1565068	病毒感染	7	1	48	1	0	0	0	0	1	0	0	0	0	0	0	1	0	0	1	0	0	0	39	1	0	3	0	0	0	0	0	0	0	0	0	0	0	0	0	0	0	0	0	0	0	0	0	1
1575671	病毒感染	7	1	32	1	1	0	0	0	0	0	0	0	0	0	0	0	0	0	0	0	0	0	40.1	1	0	6	0	0	0	0	0	0	1	0	0	1	0	0	0	0	0	0	0	0	0	0	0	0
1578117	病毒感染	7	1	49	0	1	0	1	0	0	1	0	1	0	0	0	0	0	0	0	0	0	0	38.8	0	0	6	0	0	0	0	0	0	0	0	0	0	0	0	0	0	0	1	0	0	0	0	0	0
1618589	单纯疱疹病毒感染	7	1	42	1	0	0	0	0	1	0	0	0	0	0	0	0	0	0	1	0	0	0	39	1	0	7	0	0	0	0	0	0	0	0	0	0	0	0	0	0	0	0	0	0	0	0	0	0
1446980	病毒感染	7	1	42	1	1	0	1	0	1	1	0	1	1	0	0	0	0	0	0	0	0	0	37.5	0	0	12	0	0	0	0	0	0	0	0	0	0	0	0	0	0	0	0	0	0	0	0	0	0
1450904	病毒感染	7	1	35	1	1	0	0	0	1	0	0	1	0	0	0	0	0	0	0	0	0	0	37.5	0	0	1	0	0	0	0	0	0	0	0	0	0	0	0	0	0	0	1	0	0	0	0	0	0
1450762	病毒感染	7	1	13	1	1	0	0	0	1	0	0	0	0	0	0	0	0	0	0	0	0	0	38.4	1	0	1	0	0	0	0	0	0	0	0	0	0	0	0	0	0	0	0	0	0	0	0	0	0
1453280	病毒感染	7	1	16	0	1	0	0	0	0	0	0	0	0	0	0	0	0	0	0	0	0	0	39	1	0	11	0	0	0	0	0	0	0	0	0	0	0	0	0	0	0	0	0	0	0	0	0	0
1454878	病毒感染	7	1	46	1	0	0	0	0	0	0	0	0	0	0	0	0	0	0	1	0	0	0	39.3	1	0	1	0	0	0	0	0	0	0	0	0	0	0	0	0	0	0	0	0	0	0	0	0	0
1463365	病毒感染	7	1	68	1	0	0	0	1	0	1	0	1	0	0	0	0	0	0	0	0	0	0	38.3	1	2	2	0	0	0	0	0	0	0	0	0	0	0	0	0	0	0	0	0	0	0	0	0	0
1465901	病毒感染	7	1	42	0	0	0	1	0	0	1	0	1	1	0	0	0	0	0	0	0	0	1	39.5	1	0	3	0	0	0	0	0	0	0	0	0	0	0	0	0	0	0	1	0	0	0	0	0	0
1472461	病毒感染	7	1	48	0	0	0	0	1	0	1	0	1	1	0	0	0	0	0	0	0	0	0	39.5	1	0	4	0	0	0	0	0	0	0	0	0	0	0	0	0	0	0	0	0	0	0	0	0	0
1477575	病毒感染	7	1	46	0	1	0	0	0	1	0	0	1	0	0	0	0	0	1	1	0	0	0	39.2	1	1	5	0	0	0	0	0	0	0	0	0	0	0	0	0	0	0	0	0	0	0	0	0	0
1475789	病毒感染	7	1	40	1	0	0	0	0	0	0	0	1	0	0	0	0	0	0	1	0	0	0	40	1	0	4	0	0	0	0	0	0	0	0	0	0	0	0	1	0	0	1	0	0	0	0	0	0
1478011	病毒感染	7	1	53	1	1	0	0	0	0	0	0	1	0	0	0	0	0	0	0	0	0	0	39.2	0	0	5	0	0	0	0	0	0	0	0	0	0	0	0	0	0	0	0	0	0	0	0	0	0
1483322	病毒感染	7	1	61	0	0	0	0	1	0	0	0	1	1	0	0	0	0	0	0	1	0	0	38.5	1	0	5	0	0	0	0	0	0	0	0	0	0	0	0	0	0	0	0	0	0	0	0	0	0
1483893	病毒感染	7	1	69	1	1	1	0	0	0	0	0	0	0	0	0	0	0	0	1	0	0	0	39.9	1	5	6	0	0	0	0	0	0	0	0	0	0	0	0	0	0	0	0	0	0	0	0	0	0
1496863	病毒感染	7	1	28	1	1	0	0	0	0	0	0	0	0	0	0	0	1	0	0	1	0	0	39.5	1	0	7	0	0	0	0	0	0	0	0	0	0	0	0	0	0	0	0	0	0	0	0	0	0
1492042	病毒感染	7	1	18	0	0	0	0	0	0	0	0	0	0	1	0	1	0	0	0	0	0	0	39	0	0	6	0	0	0	0	0	0	0	0	0	0	0	0	0	0	0	0	0	0	0	0	0	1
1491489	病毒感染	7	1	43	0	0	0	0	1	0	0	0	0	0	0	0	0	0	0	0	1	0	0	39.8	1	1	7	0	0	0	0	0	0	0	0	0	0	0	0	0	0	0	0	0	0	0	0	0	0
1498529	病毒感染	7	1	30	1	1	0	1	0	1	0	0	0	0	1	0	1	0	0	0	0	0	0	40.3	1	1.5	4	0	0	0	1	0	0	1	0	0	0	0	0	0	0	1	0	0	0	0	0	0	1
1506670	病毒感染	7	1	17	0	0	0	1	0	1	0	0	1	1	0	0	0	0	0	0	0	0	0	40	1	0	8	0	0	0	0	0	0	0	0	0	0	0	0	0	0	0	0	1	0	0	0	0	0
1505661	病毒感染	7	1	35	0	0	0	0	0	0	0	0	0	0	0	0	0	0	0	0	1	0	0	38.7	0	0	8	0	0	0	0	0	0	0	0	1	0	1	0	0	0	0	0	0	0	0	0	1	0
1517204	病毒感染	7	1	45	0	1	0	0	0	0	0	0	1	0	0	0	0	0	0	0	0	0	0	40.2	1	0	10	0	0	0	0	0	0	0	0	0	0	0	0	0	0	0	0	0	0	0	0	0	0
1523154	病毒感染	7	1	62	1	1	0	0	0	0	0	0	0	1	0	0	0	1	0	1	1	0	0	40	1	6	11	0	0	0	0	0	0	0	0	0	0	0	0	1	0	0	0	0	0	0	0	0	0
1531243	病毒感染	7	1	15	0	1	0	0	0	1	0	0	0	0	0	0	0	0	0	1	0	0	0	38.5	1	0	11	0	0	0	0	0	0	0	0	0	0	0	0	0	0	0	0	0	0	0	0	0	0
1367962	病毒感染	7	1	57	0	0	0	0	0	1	0	0	0	0	1	0	0	0	0	0	0	0	0	38.5	1	0	1	0	0	0	0	0	0	0	0	0	0	0	0	0	0	1	0	0	0	0	0	0	0
1369754	病毒感染	7	1	38	1	0	0	1	0	0	0	0	1	0	0	0	0	0	0	0	0	0	0	40.3	1	0	1	0	0	0	0	0	0	0	0	0	0	0	0	0	0	0	1	0	0	0	0	0	0
1180723	病毒感染	7	1	69	1	1	1	0	0	0	0	0	0	0	0	0	0	0	0	0	0	0	0	38.5	0	0	3	0	0	0	0	0	0	0	0	0	0	1	0	0	0	0	0	0	0	0	0	0	0
1396999	病毒感染	7	1	20	1	0	0	1	1	0	0	0	0	0	0	1	0	0	0	0	0	0	0	39.5	1	0	5	0	0	0	0	0	0	0	0	0	0	0	0	0	0	0	0	0	0	0	0	0	1
1400383	病毒感染	7	1	18	1	0	0	0	0	0	0	0	0	1	0	0	0	0	0	0	0	0	0	40	1	0	6	0	0	0	0	0	0	0	0	0	0	0	0	0	0	0	0	0	0	0	0	0	0
1425620	病毒感染	7	1	18	1	0	0	0	0	1	0	0	0	0	0	0	0	0	0	0	0	0	0	39.5	1	0	8	0	0	0	0	0	0	0	0	0	0	0	0	0	0	0	0	0	0	0	0	0	1
1429992	病毒感染	7	1	27	1	0	0	0	0	0	0	0	0	0	1	0	0	0	0	0	0	0	1	39.5	1	3	10	0	0	0	0	0	0	0	0	0	0	0	0	0	0	0	0	0	0	0	0	0	0
1434493	病毒感染	7	1	43	0	0	0	1	0	0	0	0	0	0	0	0	0	0	0	0	0	0	0	39.2	1	0	10	0	0	0	0	0	0	0	0	0	0	0	0	0	0	0	0	0	0	0	0	0	0
1440186	病毒感染	7	1	50	1	0	0	1	0	0	0	0	1	0	0	0	0	0	0	1	0	0	1	39.9	1	0	11	0	0	0	0	0	0	0	0	0	0	0	0	0	0	0	0	0	0	0	0	0	0
1443042	病毒感染	7	1	15	1	1	0	1	0	0	0	0	1	1	0	0	0	0	0	0	0	0	0	39.3	1	0	10	0	0	0	0	0	0	0	0	0	0	0	0	0	0	0	0	0	0	0	0	0	0
1444942	病毒感染	7	1	40	0	1	0	1	0	0	0	0	0	0	0	0	0	0	0	1	0	0	0	37.8	1	0	10	0	0	0	0	0	0	0	0	0	0	0	0	0	0	0	0	0	0	0	0	0	0
1444059	病毒感染	7	1	18	1	1	0	1	0	0	0	0	1	0	0	0	0	1	0	1	1	0	0	39.4	1	0	12	0	0	0	0	0	0	1	0	0	0	0	0	1	0	0	0	0	0	0	0	0	0
1288192	病毒感染	7	1	19	0	0	0	1	0	1	0	0	0	0	0	0	0	0	0	0	0	0	0	37.6	0	0	8	0	0	0	0	0	0	0	0	0	0	0	0	0	0	0	0	0	0	0	0	0	0
1310743	病毒感染	7	1	25	1	0	0	0	0	0	0	0	0	0	0	0	0	0	0	0	0	0	0	39	0	0	4	0	0	0	0	0	0	0	0	0	0	0	0	0	0	0	0	0	0	0	0	0	0
1311889	病毒感染	7	1	26	0	1	0	1	0	1	0	0	1	0	0	1	0	0	0	0	0	0	1	39	1	0	4	0	0	0	0	0	0	0	0	0	0	0	0	0	0	0	0	0	0	0	0	0	1
1318160	病毒感染	7	1	46	0	1	0	0	0	0	0	0	1	0	0	0	0	0	0	0	0	0	0	38.5	0	0	5	0	0	0	0	0	0	0	0	0	0	0	0	1	0	0	0	0	0	0	0	0	0
1324437	病毒感染	7	1	35	1	1	0	1	0	0	1	0	1	0	0	1	0	0	0	0	1	0	0	38	1	7	6	0	0	0	0	0	0	0	0	0	0	0	0	0	0	0	0	0	0	0	0	0	0
1324461	病毒感染	7	1	47	1	0	0	1	1	0	0	0	0	0	0	0	0	0	0	0	0	0	0	39	1	0	6	0	0	0	0	0	0	0	0	0	0	0	0	0	0	0	0	0	0	0	0	0	0
1328299	病毒感染	7	1	29	0	1	1	1	0	0	0	0	0	0	0	0	0	1	0	0	0	0	0	39.2	1	1	7	0	0	0	0	0	0	0	0	0	0	0	0	0	0	0	0	0	0	0	0	0	0
1335459	病毒感染	7	1	25	0	0	0	0	1	0	0	0	0	0	0	0	0	0	0	0	0	0	0	39	0	0	8	0	0	0	0	0	0	0	0	0	0	0	0	0	0	0	0	0	0	0	0	0	1
1351836	病毒感染	7	1	46	1	1	0	0	0	1	0	0	0	0	0	0	0	1	0	0	0	0	0	39	1	0	11	0	0	0	0	0	0	0	0	0	0	0	0	0	0	0	0	0	0	0	0	0	1
1352350	病毒感染	7	1	50	0	0	0	0	0	1	0	0	0	1	0	0	0	0	0	0	0	1	0	39	1	0	11	0	0	0	0	0	0	0	0	0	0	0	0	0	0	0	0	0	0	0	0	0	1
1358016	病毒感染	7	1	40	1	0	0	1	1	0	0	0	0	0	0	0	0	0	1	0	0	0	0	40	1	0	11	0	1	0	0	0	0	1	0	0	0	0	0	0	0	0	0	0	0	0	0	0	1
1243966	病毒感染	7	1	30	1	1	0	1	0	0	1	0	1	0	0	0	0	0	0	1	0	0	0	39.6	1	0	6	0	0	0	0	0	0	0	0	0	0	0	0	0	0	0	0	0	0	0	0	0	1
1259499	病毒感染	7	1	66	1	1	0	0	0	0	0	0	0	0	0	0	0	0	0	0	0	1	0	38.9	0	0	9	0	0	0	0	0	0	0	0	0	0	0	0	0	0	0	0	0	0	0	0	0	0
1260071	病毒感染	7	1	47	0	0	0	1	1	1	1	0	0	0	0	0	0	0	0	0	0	0	0	39	1	2	8	0	0	0	0	0	0	0	0	0	0	0	0	0	0	0	1	0	0	0	0	0	1
1261284	病毒感染	7	1	14	1	1	0	0	0	1	0	0	0	0	0	0	0	0	0	1	0	0	0	39.5	1	0	9	0	0	0	0	0	0	0	0	0	0	0	0	0	0	0	0	0	0	0	0	0	0
1249514	病毒感染	7	1	66	0	1	0	0	0	0	0	0	0	0	0	0	0	0	0	0	0	0	0	39	1	0	6	0	0	0	0	0	0	0	0	0	0	0	0	0	0	0	0	0	0	0	0	0	1
1246557	病毒感染	7	1	25	0	0	0	0	0	0	0	0	1	0	0	0	0	0	0	0	0	0	0	38.9	0	2	6	0	0	0	0	0	0	0	0	0	0	0	0	0	0	0	0	0	0	0	0	0	0
1236974	病毒感染	7	1	52	1	1	0	0	0	1	1	0	1	0	0	0	0	0	0	0	0	0	0	38.9	1	0	5	0	0	0	0	0	0	0	0	0	0	0	0	0	0	0	0	0	0	0	0	0	0
1236967	病毒感染	7	1	29	1	1	0	1	0	0	0	0	0	0	0	0	0	0	0	0	0	0	0	38.5	1	0	5	0	0	0	0	0	0	0	0	0	0	0	0	0	0	0	1	0	0	0	0	0	0
1230824	病毒感染	7	1	22	1	1	0	1	0	0	1	0	0	0	0	0	0	0	0	0	0	0	0	38	0	0	4	0	0	0	0	1	0	0	0	0	0	1	0	0	0	0	0	0	0	0	0	0	0
1205341	病毒感染	7	1	15	1	0	0	0	0	0	0	0	0	0	0	0	0	1	1	1	0	0	0	39.3	1	0	11	0	0	0	0	0	0	0	0	0	0	0	0	0	0	0	0	0	0	0	0	0	1
1139278	病毒感染	7	1	43	1	0	0	0	0	0	0	0	0	0	0	0	0	1	0	0	0	0	0	39.5	1	0	3	0	0	0	0	0	0	0	0	0	0	0	0	0	0	0	0	0	0	0	0	0	0
1162721	病毒感染	7	1	69	0	1	0	1	0	0	0	0	0	0	0	0	0	0	0	1	0	0	0	39.5	1	0	6	0	0	0	0	0	0	0	0	0	0	0	0	0	0	0	0	0	0	0	0	0	0
1170503	病毒感染	7	1	31	0	0	0	1	0	0	0	0	0	0	0	0	0	0	1	1	0	0	0	40.5	1	2	7	0	0	0	0	0	0	0	0	0	0	0	0	0	0	0	0	0	0	0	0	0	0
1166192	病毒感染	7	1	19	0	1	0	1	0	0	0	0	0	0	0	0	0	0	1	0	0	0	0	39.1	0	0	6	0	0	0	0	0	0	0	0	0	0	0	0	0	0	0	0	0	0	0	0	0	0
1197970	病毒感染	7	1	33	0	1	0	1	0	0	0	0	0	0	0	0	0	1	0	0	1	0	0	40.5	1	0	11	0	0	0	0	0	0	0	0	0	0	0	0	0	0	0	0	0	0	0	0	0	1
1132647	病毒感染	7	1	47	1	0	0	0	0	1	0	0	1	0	0	0	0	0	0	0	0	0	0	37.9	1	2	1	0	0	0	0	0	0	0	0	0	0	0	0	0	0	0	0	0	0	0	0	0	0
1175571	病毒感染	7	1	43	0	0	0	1	0	0	0	0	0	0	0	0	0	0	0	1	0	0	0	38.6	1	0	8	0	0	0	0	0	0	0	0	1	0	0	0	0	0	0	0	0	0	0	0	0	0
1179189	病毒感染	7	1	50	1	1	0	1	0	0	0	0	1	0	0	0	0	0	0	0	0	0	0	39	0	0	8	0	0	0	0	0	0	0	0	0	0	0	0	0	0	0	0	0	0	0	0	0	1
981285	病毒感染	7	1	25	1	1	0	0	1	1	0	0	1	1	0	0	0	0	0	0	0	0	0	39.2	1	0	6	0	0	0	0	0	0	0	0	0	0	0	0	0	0	0	0	0	0	0	0	0	0
1523841	单纯疱疹病毒感染	7	1	31	1	0	0	0	0	0	0	0	0	0	0	0	0	0	0	0	0	0	1	40	1	0	11	0	0	0	0	0	0	0	0	0	0	0	0	0	0	0	1	0	0	0	0	0	0
1660860	布氏菌病	3	1	69	1	0	0	1	1	0	0	0	0	0	0	0	0	0	0	0	0	0	0	39	0	0	6	0	1	0	0	0	0	0	1	0	0	0	0	0	0	0	0	0	0	0	0	0	0
1663261	布氏菌病	3	1	63	1	0	0	1	0	0	0	0	0	0	0	0	0	0	0	0	0	0	0	39.6	0	4	6	0	1	0	0	1	0	0	0	0	0	0	0	1	0	0	0	0	0	0	0	0	0
1665572	布氏菌病	3	1	62	1	0	0	0	0	0	0	0	0	0	0	0	0	0	0	0	0	0	0	36.8	1	10	6	0	1	0	0	0	0	0	0	0	0	0	0	0	0	0	0	0	0	0	0	0	0
1319039	布氏菌病	3	1	60	1	0	0	1	0	0	0	0	1	0	0	0	0	0	0	0	0	0	0	36.6	0	0	9	0	0	1	0	0	0	0	0	0	0	0	0	0	0	0	0	0	1	0	0	0	1
1671709	布氏菌病	3	1	22	0	0	0	0	0	0	0	0	0	0	0	0	0	0	1	0	0	0	0	39	0	0	9	0	0	0	0	0	0	0	0	0	0	0	0	0	0	0	0	0	1	0	0	0	1
1674622	布氏菌病	3	1	63	1	0	0	0	0	0	0	0	0	0	0	0	0	0	0	1	0	0	1	39	0	0	9	0	1	0	0	0	0	0	0	0	0	0	0	0	0	0	0	0	0	0	0	0	0
1671772	布氏菌病	3	1	62	1	0	0	1	0	0	0	0	0	0	0	0	0	0	0	0	1	0	0	39.5	0	0	8	0	0	1	0	0	0	0	0	0	0	0	0	0	0	1	0	0	0	0	0	0	0
1670084	布氏菌病	3	1	41	0	0	0	0	0	0	0	0	0	0	0	0	0	0	0	0	1	0	0	39.3	0	13	6	0	1	0	0	0	0	0	0	0	0	0	0	0	0	0	0	0	0	0	0	0	0
1646171	布氏菌病	3	1	66	1	0	0	0	0	1	0	0	0	0	0	0	0	0	1	0	0	0	0	39	0	0	4	0	0	1	0	0	0	0	0	0	0	0	0	0	0	0	0	0	0	0	0	0	0
1661410	布氏菌病	3	1	63	0	0	0	1	0	0	1	0	0	1	0	0	0	0	1	0	0	0	0	39	0	2	6	1	1	0	0	0	0	0	0	0	0	0	0	0	0	0	0	0	0	0	0	0	0
1537867	布氏菌病	3	1	58	0	0	0	0	0	0	0	0	0	0	0	0	0	0	0	0	1	0	0	39	0	0	1	0	0	0	0	1	0	0	0	0	0	0	0	0	0	0	0	0	0	0	0	0	0
1552377	布氏菌病	3	1	66	1	0	0	0	0	0	0	0	1	1	1	0	0	0	0	0	0	0	0	39	1	5	1	0	1	0	0	0	0	0	1	0	0	0	0	0	0	0	0	0	0	0	0	0	0
1555657	布氏菌病	3	1	49	1	0	0	0	0	0	0	0	0	0	0	0	0	0	0	0	0	0	0	38.5	0	0	3	0	1	0	0	0	0	0	1	0	0	0	0	1	0	0	0	0	0	0	0	0	0
1562471	布氏菌病	3	1	50	1	0	0	0	0	0	1	0	1	0	0	0	0	0	0	0	0	0	0	39	0	0	2	0	1	0	0	0	0	0	0	0	0	0	0	0	0	0	0	0	0	0	0	0	0
1561226	布氏菌病	3	1	31	0	0	0	0	0	0	0	0	0	0	0	0	0	0	0	0	0	0	0	38.5	0	0	3	0	1	0	0	0	0	0	0	0	0	0	0	0	0	0	1	0	0	0	0	0	0
1582731	布氏菌病	3	1	34	1	0	0	0	0	0	1	0	0	0	0	0	0	0	0	0	0	0	0	40	0	2	6	0	0	0	0	0	0	0	0	0	0	0	0	0	0	0	0	0	0	0	0	0	0
1583597	布氏菌病	3	1	65	1	0	0	0	0	0	0	0	0	0	0	0	0	0	0	0	0	0	0	36	0	10	5	0	0	0	0	0	0	0	0	0	0	0	0	0	0	0	0	0	0	0	0	0	0
1589999	布氏菌病	3	1	55	0	0	0	0	0	0	0	0	0	0	0	0	0	0	0	0	0	0	0	38	0	0	7	0	0	0	0	0	0	0	0	0	0	0	0	0	0	0	0	0	0	0	0	0	0
1099882	布氏菌病	3	1	40	1	0	0	0	0	0	0	0	0	0	0	0	0	0	0	0	0	0	0	38.5	1	0	7	0	0	0	0	0	0	0	0	0	0	0	0	0	0	0	0	0	0	0	0	0	0
1597396	布氏菌病	3	1	61	1	0	0	0	0	0	0	0	0	0	0	0	0	0	0	0	0	0	0	39.2	0	0	8	0	0	0	0	0	0	0	0	0	0	0	0	0	0	0	0	0	0	0	0	0	0
1602915	布氏菌病	3	1	58	1	0	0	0	0	0	0	0	0	0	0	0	0	0	1	1	0	0	0	39	1	0	9	0	1	0	0	0	0	0	0	0	0	0	0	0	0	0	0	0	0	0	0	0	0
1613054	布氏菌病	3	1	64	0	0	0	0	0	0	0	0	0	0	0	0	0	0	0	0	0	0	0	38.3	0	0	9	0	0	0	0	0	0	0	0	0	0	0	0	0	0	0	0	0	0	0	0	0	0
1608814	布氏菌病	3	1	68	1	0	0	0	0	0	0	0	0	0	0	0	0	0	0	0	0	0	0	42	1	0	6	0	1	0	0	0	0	0	0	0	0	0	0	0	0	0	0	0	0	0	0	0	0
1609373	布氏菌病	3	1	59	0	0	0	0	0	0	1	1	1	1	1	0	0	0	0	1	0	0	0	39.5	1	0	9	0	1	1	0	0	0	0	0	0	0	0	0	0	0	0	0	0	0	0	0	0	0
1615448	布氏菌病	3	1	50	1	0	0	0	0	0	0	0	0	0	0	0	0	0	0	0	0	0	0	39	0	0	9	0	1	0	0	0	0	0	0	0	0	0	0	0	0	0	0	0	0	0	0	0	0
1451626	布氏菌病	3	1	48	0	0	0	0	0	0	0	0	0	0	0	0	0	0	0	1	0	0	0	39	0	1	1	0	0	0	0	0	0	0	0	0	0	0	0	0	0	0	0	0	0	0	0	0	0
1460846	布氏菌病	3	1	45	0	1	0	0	0	0	0	0	1	0	0	0	0	1	0	0	0	0	0	39	0	8	1	0	0	0	0	0	0	0	0	0	0	0	0	0	0	0	0	0	0	0	0	0	1
1492674	布氏菌病	3	1	61	1	0	0	0	0	0	0	0	0	0	0	0	0	0	0	0	0	0	0	38.5	1	7	6	0	0	0	0	0	0	0	0	0	0	0	0	0	0	0	0	0	0	0	0	0	0
1492947	布氏菌病	3	1	50	0	0	1	0	0	0	0	0	1	0	0	0	0	0	0	0	0	0	0	40	1	0	6	0	1	0	0	0	0	0	0	0	0	0	0	0	0	0	0	0	0	0	0	0	0
1502482	布氏菌病	3	1	43	1	0	0	0	0	0	0	0	0	0	1	0	0	0	1	0	0	0	0	38.9	0	0	7	0	0	1	0	0	0	0	0	0	0	0	0	0	0	0	0	0	0	0	0	0	0
1499271	布氏菌病	3	1	49	0	1	0	0	0	0	0	0	0	0	0	0	0	0	0	0	0	0	0	40	0	0	7	0	1	1	0	0	0	0	0	0	0	0	0	0	0	0	0	0	0	0	0	0	0
1520276	布氏菌病	3	1	14	1	0	0	0	0	0	0	0	1	0	0	1	0	0	0	1	0	0	0	39	0	0	1	0	1	1	0	0	0	0	0	0	0	0	0	0	0	0	0	0	0	0	0	0	0
1397128	布氏菌病	3	1	56	0	0	0	0	0	0	0	0	0	0	0	0	0	0	0	0	0	0	0	39	0	0	4	0	1	0	0	0	0	0	0	0	0	0	0	0	0	0	0	0	0	0	0	0	0
1402459	布氏菌病	3	1	32	0	0	0	0	0	1	1	0	1	0	1	0	0	0	0	0	0	0	0	38	0	0	5	0	0	0	1	0	0	0	0	0	0	0	0	0	0	0	0	0	0	0	0	0	1
1398873	布氏菌病	3	1	54	0	0	0	0	0	1	0	0	0	0	0	0	0	0	0	0	0	0	0	40	1	0	4	0	0	0	0	0	0	0	0	0	0	0	0	0	0	0	0	0	0	0	0	0	0
1396959	布氏菌病	3	1	52	0	0	0	1	1	0	1	0	0	0	0	0	0	0	0	1	0	0	0	40	0	4	5	0	1	0	0	0	0	0	0	0	0	0	0	0	0	0	0	0	0	0	0	0	1
1410030	布氏菌病	3	1	65	1	0	0	0	0	0	0	0	0	0	0	0	0	0	0	0	1	0	0	39	0	14	6	0	0	0	0	0	0	0	0	0	0	0	0	0	0	0	0	0	0	0	0	0	1
1409949	布氏菌病	3	1	69	1	1	0	0	0	0	0	0	0	0	0	0	0	0	0	0	0	1	0	38.6	0	4	5	0	0	0	0	0	0	0	0	0	0	0	0	0	0	0	0	0	0	0	0	0	0
1422143	布氏菌病	3	1	57	1	0	0	1	0	0	1	0	1	0	0	0	0	0	1	0	0	0	0	39.5	0	0	8	0	0	0	0	0	0	0	0	0	0	0	0	0	0	0	0	0	1	0	0	0	0
1422327	布氏菌病	3	1	39	1	0	0	1	0	1	0	0	0	0	0	0	0	0	0	0	0	0	0	40	0	5	7	0	0	0	0	0	0	0	0	0	0	0	0	0	0	0	0	0	0	0	0	0	0
1420416	布氏菌病	3	1	49	0	0	0	0	0	0	0	0	0	0	0	0	0	0	0	0	0	0	0	38.8	0	5	8	0	0	0	0	0	0	0	0	0	0	0	0	0	0	0	0	0	0	0	0	0	0
1428454	布氏菌病	3	1	67	0	0	0	0	0	0	0	0	1	0	0	0	0	0	1	0	0	0	0	37.9	0	0	7	0	0	1	0	0	0	0	0	0	0	0	0	0	0	0	0	0	0	0	0	0	1
1283367	布氏菌病	3	1	64	0	0	0	1	0	0	0	0	0	0	0	0	0	0	0	0	0	0	0	39	0	8	7	0	0	1	0	0	0	0	0	0	0	0	0	0	0	0	0	0	0	0	0	0	0
1431355	布氏菌病	3	1	65	1	0	0	1	0	0	0	0	0	0	0	0	0	0	0	0	0	0	0	40	1	0	4	0	1	0	0	0	0	0	0	0	0	0	0	0	0	0	0	0	0	0	0	0	0
1287815	布氏菌病	3	1	52	1	0	0	0	0	0	0	0	0	0	0	0	0	0	0	0	0	0	0	39	0	0	8	0	1	0	0	0	0	0	0	0	0	0	0	0	0	0	0	0	0	0	0	0	0
1295791	布氏菌病	3	1	45	1	1	0	0	0	0	0	0	0	0	0	0	0	1	0	0	0	0	0	38.8	0	0	2	0	1	0	0	0	0	0	0	0	0	0	0	0	0	0	1	0	0	0	0	0	0
1300900	布氏菌病	3	1	45	1	0	0	0	0	0	0	0	0	0	0	0	0	0	0	0	0	0	0	37	0	0	1	0	1	0	0	0	0	0	0	0	0	0	0	0	0	0	0	0	0	0	0	0	0
1305390	布氏菌病	3	1	52	1	0	0	1	0	0	1	0	0	0	0	0	0	0	0	1	0	0	0	39.3	0	6	2	0	1	0	0	0	0	0	0	0	0	0	0	0	0	0	0	0	0	0	0	0	1
1303403	布氏菌病	3	1	64	1	0	0	1	0	0	1	0	0	0	0	0	0	0	0	1	0	0	0	40	1	0	3	0	1	0	0	0	0	0	0	0	0	0	0	0	0	0	0	0	0	0	0	1	0
1312773	布氏菌病	3	1	59	1	0	0	1	0	0	1	0	1	0	0	0	0	0	0	0	0	0	0	39.2	0	0	4	0	0	1	1	0	0	0	0	0	0	0	0	0	0	0	0	0	0	0	0	0	0
1315490	布氏菌病	3	1	51	0	0	0	0	0	0	0	0	1	1	0	0	0	0	1	0	0	0	0	38	0	0	3	0	0	0	0	0	0	0	0	0	0	0	0	0	0	0	0	0	0	0	0	0	1
1319088	布氏菌病	3	1	70	1	0	0	0	0	0	0	0	0	0	0	0	0	0	0	0	0	0	0	40	0	0	5	0	1	1	0	0	0	0	0	0	0	0	0	0	0	0	0	0	0	0	0	0	0
1320687	布氏菌病	3	1	59	1	1	0	0	0	0	0	0	0	1	0	0	0	0	0	0	0	1	0	36.5	0	1	5	0	0	0	0	0	0	0	0	0	0	0	0	0	0	0	0	0	0	0	0	0	0
1335366	布氏菌病	3	1	48	1	0	0	1	0	0	1	0	0	0	0	0	0	0	0	0	0	0	0	39.4	1	2	7	0	1	0	0	0	0	0	0	0	0	0	0	0	0	0	0	0	0	0	0	0	0
1339635	布氏菌病	3	1	43	1	1	0	1	0	0	1	0	0	1	0	0	0	1	0	1	0	0	0	41	1	5	8	0	1	0	0	0	0	0	0	0	0	0	0	0	0	0	0	0	0	0	0	0	0
1337981	布氏菌病	3	1	45	1	0	0	0	0	0	1	0	0	0	0	0	0	0	0	0	0	0	0	38.5	0	0	8	0	1	0	0	0	0	0	0	0	0	0	0	0	0	0	0	0	0	0	0	0	0
1340537	布氏菌病	3	1	49	0	0	0	0	0	0	1	0	0	0	0	0	0	0	1	0	0	0	0	39	1	0	7	1	0	0	0	0	0	0	0	0	0	0	0	0	0	0	0	0	0	0	0	0	0
1342524	布氏菌病	3	1	58	1	0	0	0	0	0	0	0	0	0	0	0	0	0	0	0	0	0	0	39	1	10	7	0	0	0	0	0	0	0	0	0	0	0	0	0	0	0	0	0	0	0	0	0	0
1347939	布氏菌病	3	1	79	1	0	0	1	0	0	0	0	0	0	0	0	0	0	1	0	0	0	0	38.9	0	0	6	0	0	0	0	0	0	0	0	0	0	0	0	0	0	0	0	0	0	0	0	0	0
1348631	布氏菌病	3	1	52	0	1	0	1	0	1	1	0	0	0	0	0	0	1	0	0	0	0	0	40	0	0	7	0	1	0	0	0	0	0	0	0	0	0	0	0	0	0	0	0	0	0	0	0	1
1353809	布氏菌病	3	1	30	1	0	0	1	0	0	1	0	1	0	0	0	0	0	0	0	0	0	0	39.1	0	0	11	0	0	0	0	0	0	0	0	0	0	0	0	0	0	0	0	0	0	0	0	0	0
1353030	布氏菌病	3	1	49	1	1	0	0	0	0	1	0	0	0	0	0	0	0	1	0	0	0	0	38.5	1	0	9	0	1	0	0	0	0	0	0	0	0	0	0	0	0	0	0	0	0	1	0	0	0
1357509	布氏菌病	3	1	34	1	1	0	0	0	0	0	0	0	0	0	0	0	0	0	1	0	0	0	39.6	0	0	11	0	1	0	0	0	0	0	0	0	0	0	0	0	0	0	0	0	0	1	0	0	0
1355783	布氏菌病	3	1	46	0	0	0	0	0	0	0	0	1	0	0	0	0	0	1	0	0	0	0	39	0	0	9	0	0	0	0	0	0	0	0	0	0	0	0	0	0	0	0	0	0	0	0	0	0
[truncated: 137 more columns]
